# Supplementary material for: Ethyl 4-[3-(1H-imidazol-1-yl)propyl­amino]-3-nitro­benzoate
Source: Acta Crystallogr Sect E Struct Rep Online. 2011 Sep 14;67(Pt 10):o2606. doi: 10.1107/S1600536811036300 (PMC3201243; doi:10.1107/S1600536811036300)
Supplement: Supplementary file 1 [file e-67-o2606-sup1.cif]

##############################################################################
#                                                                            #
# This CIF contains the data in a paper accepted for publication in          #
# Acta Crystallographica Section E. It conforms to the requirements of       #
# Notes for Authors for Acta Crystallographica Section E, and has been       #
# peer reviewed under the auspices of the IUCr Commission on Journals.       #
#                                                                            #
# Full details of the Crystallographic Information File format               #
# are given in the paper "The Crystallographic Information File (CIF):       #
# a New Standard Archive File for Crystallography" by S. R. Hall, F. H.      #
# Allen and I. D. Brown [Acta Cryst. (1991), A47, 655-685].                  #
#                                                                            #
# The current version of the core CIF dictionary is obtainable from          #
# ftp://ftp.iucr.org/pub/cif_core.dic.                                       #
#                                                                            #
# Software is freely available for graphical display of the structure(s)     #
# in this CIF. For information consult the CIF software page                 #
# http://www.iucr.org/resources/cif/software.                                #
#                                                                            #
# This file may be used for bona fide research purposes within the           #
# scientific community so long as proper attribution is given to the journal # 
# article from which it was obtained.                                        #
#                                                                            #
##############################################################################
data_global
_audit_creation_method     'form.cif (version 2.0)'
_journal_data_validation_number     ?
_journal_date_recd_electronic     2011-09-02
_journal_date_accepted     2011-09-06
_journal_name_full     'Acta Crystallographica, Section E'
_journal_year     2011
_journal_volume     67
_journal_issue     10
_journal_page_first     o2606
_journal_page_last     o2606
_journal_paper_category     QO
_journal_coeditor_code     IS2771
_publ_contact_author_name     'Prof. Fun, Hoong-Kun'
_publ_contact_author_address
;
      X-ray Crystallography Unit
      School of Physics
      Universiti Sains Malaysia
      11800 USM, Penang
      MALAYSIA
;
_publ_contact_author_email     'hkfun@usm.my'
_publ_contact_author_fax     '604 6579150'
_publ_contact_author_phone     '604 6533652'
_publ_section_title
;
Ethyl 4-[3-(1<i>H</i>-imidazol-1-yl)propylamino]-3-nitrobenzoate
;
loop_
    _publ_author_name
    _publ_author_footnote
    _publ_author_address
    'Yeong Keng Yoon' ?
;
      Institute for Research in Molecular Medicine
      Universiti Sains Malaysia
      11800 USM, Penang
      Malaysia
;
    'Mohamed Ashraf Ali' ?
;
      Institute for Research in Molecular Medicine
      Universiti Sains Malaysia
      11800 USM, Penang
      Malaysia
;
    'Tan Soo Choon' ?
;
      Institute for Research in Molecular Medicine
      Universiti Sains Malaysia
      11800 USM, Penang
      Malaysia
;
    'Wan-Sin Loh'
;
      Thomson Reuters ResearcherID: C-7581-2009.
;
;
      X-ray Crystallography Unit
      School of Physics
      Universiti Sains Malaysia
      11800 USM, Penang
      Malaysia
;
    'Hoong-Kun Fun'
;
      Thomson Reuters ResearcherID: A-3561-2009.
;
;
      X-ray Crystallography Unit
      School of Physics
      Universiti Sains Malaysia
      11800 USM, Penang
      Malaysia
;
data_I
_audit_creation_method     SHELXL-97
_chemical_name_systematic
;
Ethyl 4-[3-(1<i>H</i>-imidazol-1-yl)propylamino]-3-nitrobenzoate
;
_chemical_name_common     ?
_chemical_formula_moiety     'C15 H18 N4 O4'
_chemical_formula_sum     'C15 H18 N4 O4'
_chemical_formula_iupac     'C15 H18 N4 O4'
_chemical_formula_weight     318.33
_chemical_melting_point     ?
_symmetry_cell_setting     triclinic
_symmetry_space_group_name_H-M     'P -1'
_symmetry_space_group_name_Hall     '-P 1'
loop_
    _symmetry_equiv_pos_as_xyz
    'x, y, z'
    '-x, -y, -z'
_cell_length_a     8.4860(4)
_cell_length_b     8.6175(4)
_cell_length_c     11.7507(6)
_cell_angle_alpha     77.4890(10)
_cell_angle_beta     81.7320(10)
_cell_angle_gamma     67.9770(10)
_cell_volume     775.83(7)
_cell_formula_units_Z     2
_cell_measurement_reflns_used     6626
_cell_measurement_theta_min     2.59
_cell_measurement_theta_max     32.51
_cell_measurement_temperature     297(2)
_exptl_crystal_description     'block'
_exptl_crystal_colour     'yellow'
_exptl_crystal_size_max     0.43
_exptl_crystal_size_mid     0.37
_exptl_crystal_size_min     0.23
_exptl_crystal_density_diffrn     1.363
_exptl_crystal_density_meas     ?
_exptl_crystal_density_method     'not measured'
_exptl_crystal_F_000     336
_exptl_absorpt_coefficient_mu     0.101
_exptl_absorpt_correction_type     multi-scan
_exptl_absorpt_process_details     '(<i>SADABS</i>; Bruker, 2009)'
_exptl_absorpt_correction_T_min     0.9582
_exptl_absorpt_correction_T_max     0.9776
_exptl_special_details     ?
_diffrn_ambient_temperature     297(2)
_diffrn_radiation_type     MoK\a
_diffrn_radiation_wavelength     0.71073
_diffrn_radiation_source     'fine-focus sealed tube'
_diffrn_radiation_monochromator     graphite
_diffrn_measurement_device_type
;
Bruker SMART APEXII DUO CCD area-detector diffractometer
;
_diffrn_measurement_method     '\f and \w scans'
_diffrn_detector_area_resol_mean     ?
_diffrn_reflns_number     15358
_diffrn_reflns_av_R_equivalents     0.0210
_diffrn_reflns_av_sigmaI/netI     0.0222
_diffrn_reflns_theta_min     2.59
_diffrn_reflns_theta_max     30.00
_diffrn_reflns_theta_full     30.00
_diffrn_measured_fraction_theta_max     0.989
_diffrn_measured_fraction_theta_full     0.989
_diffrn_reflns_limit_h_min     -11
_diffrn_reflns_limit_h_max     11
_diffrn_reflns_limit_k_min     -11
_diffrn_reflns_limit_k_max     12
_diffrn_reflns_limit_l_min     -16
_diffrn_reflns_limit_l_max     16
_diffrn_standards_number     0
_diffrn_standards_interval_count     .
_diffrn_standards_interval_time     .
_diffrn_standards_decay_%     ?
_refine_special_details
;
 Refinement of F^2^ against ALL reflections.  The weighted R-factor wR and
 goodness of fit S are based on F^2^, conventional R-factors R are based
 on F, with F set to zero for negative F^2^. The threshold expression of
 F^2^ > 2sigma(F^2^) is used only for calculating R-factors(gt) etc. and is
 not relevant to the choice of reflections for refinement.  R-factors based
 on F^2^ are statistically about twice as large as those based on F, and R-
 factors based on ALL data will be even larger.
;
_reflns_number_total     4470
_reflns_number_gt     3627
_reflns_threshold_expression     I>2\s(I)
_refine_ls_structure_factor_coef     Fsqd
_refine_ls_matrix_type     full
_refine_ls_R_factor_all     0.0589
_refine_ls_R_factor_gt     0.0494
_refine_ls_wR_factor_gt     0.1584
_refine_ls_wR_factor_ref     0.1731
_refine_ls_goodness_of_fit_ref     1.045
_refine_ls_restrained_S_all     1.045
_refine_ls_number_reflns     4470
_refine_ls_number_parameters     213
_refine_ls_number_restraints     0
_refine_ls_hydrogen_treatment     mixed
_refine_ls_weighting_scheme     calc
_refine_ls_weighting_details
         'calc w=1/[\s^2^(Fo^2^)+(0.1056P)^2^+0.1039P] where P=(Fo^2^+2Fc^2^)/3'
_atom_sites_solution_hydrogens     geom
_atom_sites_solution_primary     direct
_atom_sites_solution_secondary     difmap
_refine_ls_shift/su_max     0.001
_refine_ls_shift/su_mean     <0.001
_refine_diff_density_max     0.308
_refine_diff_density_min     -0.233
_refine_ls_extinction_method     none
_refine_ls_extinction_coef     ?
loop_
    _atom_type_symbol
    _atom_type_description
    _atom_type_scat_dispersion_real
    _atom_type_scat_dispersion_imag
    _atom_type_scat_source
    'C' 'C' 0.0033 0.0016
                         'International Tables Vol C Tables 4.2.6.8 and 6.1.1.4'
    'H' 'H' 0.0000 0.0000
                         'International Tables Vol C Tables 4.2.6.8 and 6.1.1.4'
    'N' 'N' 0.0061 0.0033
                         'International Tables Vol C Tables 4.2.6.8 and 6.1.1.4'
    'O' 'O' 0.0106 0.0060
                         'International Tables Vol C Tables 4.2.6.8 and 6.1.1.4'
_computing_data_collection     'APEX2 (Bruker, 2009)'
_computing_cell_refinement     'SAINT (Bruker, 2009)'
_computing_data_reduction     'SAINT (Bruker, 2009)'
_computing_structure_solution     'SHELXTL (Sheldrick, 2008)'
_computing_structure_refinement     'SHELXTL (Sheldrick, 2008)'
_computing_molecular_graphics     'SHELXTL (Sheldrick, 2008)'
_computing_publication_material
;
SHELXTL (Sheldrick, 2008) and PLATON (Spek, 2009)
;
loop_
    _atom_site_type_symbol
    _atom_site_label
    _atom_site_fract_x
    _atom_site_fract_y
    _atom_site_fract_z
    _atom_site_U_iso_or_equiv
    _atom_site_adp_type
    _atom_site_calc_flag
    _atom_site_refinement_flags
    _atom_site_occupancy
    _atom_site_symmetry_multiplicity
    _atom_site_disorder_assembly
    _atom_site_disorder_group
    O O1 0.70039(15) 1.08819(19) 0.76638(14) 0.0819(4) Uani d . 1 1 . .
    O O2 0.66111(13) 0.92725(15) 0.66648(11) 0.0630(3) Uani d . 1 1 . .
    O O3 0.28465(12) 1.36380(12) 1.04716(9) 0.0495(2) Uani d . 1 1 . .
    O O4 0.04276(15) 1.30975(15) 1.09224(9) 0.0602(3) Uani d . 1 1 . .
    N N1 0.39536(14) 0.82823(14) 0.71627(10) 0.0439(3) Uani d . 1 1 . .
    N N2 0.16593(13) 0.56169(13) 0.55424(9) 0.0411(2) Uani d . 1 1 . .
    N N3 0.32584(19) 0.38579(17) 0.43667(11) 0.0598(3) Uani d . 1 1 . .
    N N4 0.61326(13) 1.01531(14) 0.74276(10) 0.0457(3) Uani d . 1 1 . .
    C C1 0.1987(2) 0.4015(2) 0.61436(12) 0.0579(4) Uani d . 1 1 . .
    H H1A 0.1613 0.3702 0.6912 0.069 Uiso calc R 1 1 . .
    C C2 0.2965(2) 0.29595(19) 0.54111(13) 0.0586(4) Uani d . 1 1 . .
    H H2A 0.3376 0.1779 0.5601 0.070 Uiso calc R 1 1 . .
    C C3 0.2444(2) 0.5452(2) 0.44782(13) 0.0605(4) Uani d . 1 1 . .
    H H3A 0.2415 0.6368 0.3883 0.073 Uiso calc R 1 1 . .
    C C4 0.06090(17) 0.72024(18) 0.59566(13) 0.0511(3) Uani d . 1 1 . .
    H H4A 0.0024 0.6934 0.6702 0.061 Uiso calc R 1 1 . .
    H H4B -0.0249 0.7878 0.5406 0.061 Uiso calc R 1 1 . .
    C C5 0.16440(18) 0.82458(16) 0.60979(12) 0.0487(3) Uani d . 1 1 . .
    H H5A 0.0879 0.9313 0.6318 0.058 Uiso calc R 1 1 . .
    H H5B 0.2240 0.8505 0.5355 0.058 Uiso calc R 1 1 . .
    C C6 0.29333(16) 0.73156(15) 0.70181(11) 0.0423(3) Uani d . 1 1 . .
    H H6A 0.2332 0.7064 0.7760 0.051 Uiso calc R 1 1 . .
    H H6B 0.3686 0.6242 0.6801 0.051 Uiso calc R 1 1 . .
    C C7 0.34741(14) 0.94586(14) 0.78555(10) 0.0364(2) Uani d . 1 1 . .
    C C8 0.18281(16) 0.98950(16) 0.84576(11) 0.0432(3) Uani d . 1 1 . .
    H H8A 0.1076 0.9408 0.8327 0.052 Uiso calc R 1 1 . .
    C C9 0.13241(16) 1.10113(16) 0.92231(11) 0.0435(3) Uani d . 1 1 . .
    H H9A 0.0238 1.1261 0.9598 0.052 Uiso calc R 1 1 . .
    C C10 0.23935(15) 1.17874(14) 0.94578(10) 0.0383(2) Uani d . 1 1 . .
    C C11 0.39749(15) 1.14588(14) 0.88549(10) 0.0379(2) Uani d . 1 1 . .
    H H11A 0.4695 1.1985 0.8982 0.045 Uiso calc R 1 1 . .
    C C12 0.44984(14) 1.03452(14) 0.80583(10) 0.0361(2) Uani d . 1 1 . .
    C C13 0.17697(17) 1.28977(15) 1.03544(10) 0.0417(3) Uani d . 1 1 . .
    C C14 0.22780(19) 1.47706(18) 1.13211(12) 0.0512(3) Uani d . 1 1 . .
    H H14A 0.2402 1.4115 1.2107 0.061 Uiso calc R 1 1 . .
    H H14B 0.1087 1.5475 1.1245 0.061 Uiso calc R 1 1 . .
    C C15 0.3332(3) 1.5847(2) 1.10987(17) 0.0705(5) Uani d . 1 1 . .
    H H15A 0.2972 1.6612 1.1648 0.106 Uiso calc R 1 1 . .
    H H15B 0.3203 1.6488 1.0319 0.106 Uiso calc R 1 1 . .
    H H15C 0.4506 1.5140 1.1185 0.106 Uiso calc R 1 1 . .
    H H1N1 0.495(2) 0.808(2) 0.6809(15) 0.058(5) Uiso d . 1 1 . .
loop_
    _atom_site_aniso_label
    _atom_site_aniso_U_11
    _atom_site_aniso_U_22
    _atom_site_aniso_U_33
    _atom_site_aniso_U_12
    _atom_site_aniso_U_13
    _atom_site_aniso_U_23
    O1 0.0597(7) 0.1035(10) 0.1167(11) -0.0523(7) 0.0326(7) -0.0724(9)
    O2 0.0512(5) 0.0719(7) 0.0792(7) -0.0281(5) 0.0258(5) -0.0497(6)
    O3 0.0513(5) 0.0525(5) 0.0546(5) -0.0209(4) 0.0062(4) -0.0319(4)
    O4 0.0660(6) 0.0713(7) 0.0563(6) -0.0357(5) 0.0245(5) -0.0365(5)
    N1 0.0431(5) 0.0441(5) 0.0525(6) -0.0187(4) 0.0085(4) -0.0272(4)
    N2 0.0406(5) 0.0477(5) 0.0404(5) -0.0169(4) 0.0025(4) -0.0202(4)
    N3 0.0698(8) 0.0594(7) 0.0533(7) -0.0226(6) 0.0142(6) -0.0296(6)
    N4 0.0406(5) 0.0446(5) 0.0577(6) -0.0183(4) 0.0090(4) -0.0235(5)
    C1 0.0748(9) 0.0574(8) 0.0400(6) -0.0233(7) 0.0052(6) -0.0120(6)
    C2 0.0720(9) 0.0480(7) 0.0528(8) -0.0128(6) -0.0063(7) -0.0170(6)
    C3 0.0832(10) 0.0545(8) 0.0434(7) -0.0261(7) 0.0163(7) -0.0186(6)
    C4 0.0396(6) 0.0556(7) 0.0600(8) -0.0093(5) -0.0002(5) -0.0302(6)
    C5 0.0544(7) 0.0413(6) 0.0514(7) -0.0126(5) -0.0025(5) -0.0194(5)
    C6 0.0470(6) 0.0380(5) 0.0482(6) -0.0172(5) 0.0019(5) -0.0203(5)
    C7 0.0416(5) 0.0336(5) 0.0368(5) -0.0146(4) 0.0032(4) -0.0133(4)
    C8 0.0458(6) 0.0454(6) 0.0478(6) -0.0245(5) 0.0110(5) -0.0215(5)
    C9 0.0470(6) 0.0436(6) 0.0454(6) -0.0221(5) 0.0132(5) -0.0193(5)
    C10 0.0463(6) 0.0359(5) 0.0357(5) -0.0165(4) 0.0053(4) -0.0144(4)
    C11 0.0416(5) 0.0356(5) 0.0407(5) -0.0157(4) 0.0012(4) -0.0143(4)
    C12 0.0373(5) 0.0344(5) 0.0386(5) -0.0136(4) 0.0043(4) -0.0136(4)
    C13 0.0500(6) 0.0406(6) 0.0379(5) -0.0179(5) 0.0047(4) -0.0159(4)
    C14 0.0616(8) 0.0506(7) 0.0481(7) -0.0195(6) 0.0019(6) -0.0275(5)
    C15 0.0860(12) 0.0714(10) 0.0742(10) -0.0428(9) 0.0087(9) -0.0364(8)
_geom_special_details
;
 All esds (except the esd in the dihedral angle between two l.s. planes)
 are estimated using the full covariance matrix.  The cell esds are taken
 into account individually in the estimation of esds in distances, angles
 and torsion angles; correlations between esds in cell parameters are only
 used when they are defined by crystal symmetry.  An approximate (isotropic)
 treatment of cell esds is used for estimating esds involving l.s. planes.
;
loop_
    _geom_bond_atom_site_label_1
    _geom_bond_atom_site_label_2
    _geom_bond_site_symmetry_2
    _geom_bond_distance
    _geom_bond_publ_flag
    O1 N4 . 1.2251(15) ?
    O2 N4 . 1.2261(14) ?
    O3 C13 . 1.3313(15) ?
    O3 C14 . 1.4533(14) ?
    O4 C13 . 1.2067(16) ?
    N1 C7 . 1.3449(13) ?
    N1 C6 . 1.4551(15) ?
    N1 H1N1 . 0.856(19) ?
    N2 C3 . 1.3395(16) ?
    N2 C1 . 1.3518(19) ?
    N2 C4 . 1.4657(15) ?
    N3 C3 . 1.3120(19) ?
    N3 C2 . 1.346(2) ?
    N4 C12 . 1.4440(15) ?
    C1 C2 . 1.351(2) ?
    C1 H1A . 0.9300 ?
    C2 H2A . 0.9300 ?
    C3 H3A . 0.9300 ?
    C4 C5 . 1.5186(19) ?
    C4 H4A . 0.9700 ?
    C4 H4B . 0.9700 ?
    C5 C6 . 1.5217(19) ?
    C5 H5A . 0.9700 ?
    C5 H5B . 0.9700 ?
    C6 H6A . 0.9700 ?
    C6 H6B . 0.9700 ?
    C7 C8 . 1.4249(16) ?
    C7 C12 . 1.4257(15) ?
    C8 C9 . 1.3686(15) ?
    C8 H8A . 0.9300 ?
    C9 C10 . 1.3978(17) ?
    C9 H9A . 0.9300 ?
    C10 C11 . 1.3826(16) ?
    C10 C13 . 1.4840(15) ?
    C11 C12 . 1.3944(14) ?
    C11 H11A . 0.9300 ?
    C14 C15 . 1.476(2) ?
    C14 H14A . 0.9700 ?
    C14 H14B . 0.9700 ?
    C15 H15A . 0.9600 ?
    C15 H15B . 0.9600 ?
    C15 H15C . 0.9600 ?
loop_
    _geom_angle_atom_site_label_1
    _geom_angle_atom_site_label_2
    _geom_angle_atom_site_label_3
    _geom_angle_site_symmetry_1
    _geom_angle_site_symmetry_3
    _geom_angle
    _geom_angle_publ_flag
    C13 O3 C14 . . 115.30(10) ?
    C7 N1 C6 . . 124.49(10) ?
    C7 N1 H1N1 . . 116.5(12) ?
    C6 N1 H1N1 . . 119.0(12) ?
    C3 N2 C1 . . 105.75(12) ?
    C3 N2 C4 . . 127.17(12) ?
    C1 N2 C4 . . 127.05(11) ?
    C3 N3 C2 . . 104.48(12) ?
    O1 N4 O2 . . 121.58(11) ?
    O1 N4 C12 . . 119.17(10) ?
    O2 N4 C12 . . 119.25(10) ?
    C2 C1 N2 . . 106.62(13) ?
    C2 C1 H1A . . 126.7 ?
    N2 C1 H1A . . 126.7 ?
    N3 C2 C1 . . 110.43(13) ?
    N3 C2 H2A . . 124.8 ?
    C1 C2 H2A . . 124.8 ?
    N3 C3 N2 . . 112.72(13) ?
    N3 C3 H3A . . 123.6 ?
    N2 C3 H3A . . 123.6 ?
    N2 C4 C5 . . 112.73(10) ?
    N2 C4 H4A . . 109.0 ?
    C5 C4 H4A . . 109.0 ?
    N2 C4 H4B . . 109.0 ?
    C5 C4 H4B . . 109.0 ?
    H4A C4 H4B . . 107.8 ?
    C4 C5 C6 . . 112.09(11) ?
    C4 C5 H5A . . 109.2 ?
    C6 C5 H5A . . 109.2 ?
    C4 C5 H5B . . 109.2 ?
    C6 C5 H5B . . 109.2 ?
    H5A C5 H5B . . 107.9 ?
    N1 C6 C5 . . 113.19(11) ?
    N1 C6 H6A . . 108.9 ?
    C5 C6 H6A . . 108.9 ?
    N1 C6 H6B . . 108.9 ?
    C5 C6 H6B . . 108.9 ?
    H6A C6 H6B . . 107.8 ?
    N1 C7 C8 . . 119.86(10) ?
    N1 C7 C12 . . 125.14(10) ?
    C8 C7 C12 . . 115.00(9) ?
    C9 C8 C7 . . 121.81(11) ?
    C9 C8 H8A . . 119.1 ?
    C7 C8 H8A . . 119.1 ?
    C8 C9 C10 . . 121.93(11) ?
    C8 C9 H9A . . 119.0 ?
    C10 C9 H9A . . 119.0 ?
    C11 C10 C9 . . 118.24(10) ?
    C11 C10 C13 . . 123.90(11) ?
    C9 C10 C13 . . 117.86(10) ?
    C10 C11 C12 . . 120.55(11) ?
    C10 C11 H11A . . 119.7 ?
    C12 C11 H11A . . 119.7 ?
    C11 C12 C7 . . 122.29(10) ?
    C11 C12 N4 . . 116.41(10) ?
    C7 C12 N4 . . 121.29(9) ?
    O4 C13 O3 . . 123.64(11) ?
    O4 C13 C10 . . 123.26(11) ?
    O3 C13 C10 . . 113.10(10) ?
    O3 C14 C15 . . 108.04(12) ?
    O3 C14 H14A . . 110.1 ?
    C15 C14 H14A . . 110.1 ?
    O3 C14 H14B . . 110.1 ?
    C15 C14 H14B . . 110.1 ?
    H14A C14 H14B . . 108.4 ?
    C14 C15 H15A . . 109.5 ?
    C14 C15 H15B . . 109.5 ?
    H15A C15 H15B . . 109.5 ?
    C14 C15 H15C . . 109.5 ?
    H15A C15 H15C . . 109.5 ?
    H15B C15 H15C . . 109.5 ?
loop_
    _geom_torsion_atom_site_label_1
    _geom_torsion_atom_site_label_2
    _geom_torsion_atom_site_label_3
    _geom_torsion_atom_site_label_4
    _geom_torsion_site_symmetry_1
    _geom_torsion_site_symmetry_2
    _geom_torsion_site_symmetry_3
    _geom_torsion_site_symmetry_4
    _geom_torsion
    _geom_torsion_publ_flag
    C3 N2 C1 C2 . . . . 0.29(18) ?
    C4 N2 C1 C2 . . . . 178.23(13) ?
    C3 N3 C2 C1 . . . . -0.4(2) ?
    N2 C1 C2 N3 . . . . 0.0(2) ?
    C2 N3 C3 N2 . . . . 0.6(2) ?
    C1 N2 C3 N3 . . . . -0.5(2) ?
    C4 N2 C3 N3 . . . . -178.48(13) ?
    C3 N2 C4 C5 . . . . -70.00(19) ?
    C1 N2 C4 C5 . . . . 112.49(16) ?
    N2 C4 C5 C6 . . . . -62.97(15) ?
    C7 N1 C6 C5 . . . . 85.02(15) ?
    C4 C5 C6 N1 . . . . 179.45(10) ?
    C6 N1 C7 C8 . . . . -3.56(19) ?
    C6 N1 C7 C12 . . . . 176.19(11) ?
    N1 C7 C8 C9 . . . . 176.17(12) ?
    C12 C7 C8 C9 . . . . -3.61(18) ?
    C7 C8 C9 C10 . . . . 0.0(2) ?
    C8 C9 C10 C11 . . . . 2.76(19) ?
    C8 C9 C10 C13 . . . . -176.37(12) ?
    C9 C10 C11 C12 . . . . -1.70(18) ?
    C13 C10 C11 C12 . . . . 177.37(10) ?
    C10 C11 C12 C7 . . . . -2.12(18) ?
    C10 C11 C12 N4 . . . . 176.86(11) ?
    N1 C7 C12 C11 . . . . -175.11(11) ?
    C8 C7 C12 C11 . . . . 4.66(17) ?
    N1 C7 C12 N4 . . . . 5.96(19) ?
    C8 C7 C12 N4 . . . . -174.27(11) ?
    O1 N4 C12 C11 . . . . 4.07(19) ?
    O2 N4 C12 C11 . . . . -175.55(12) ?
    O1 N4 C12 C7 . . . . -176.93(13) ?
    O2 N4 C12 C7 . . . . 3.44(19) ?
    C14 O3 C13 O4 . . . . -1.8(2) ?
    C14 O3 C13 C10 . . . . 178.66(10) ?
    C11 C10 C13 O4 . . . . -175.61(13) ?
    C9 C10 C13 O4 . . . . 3.5(2) ?
    C11 C10 C13 O3 . . . . 3.97(18) ?
    C9 C10 C13 O3 . . . . -176.96(11) ?
    C13 O3 C14 C15 . . . . -163.51(13) ?
loop_
    _geom_hbond_atom_site_label_D
    _geom_hbond_atom_site_label_H
    _geom_hbond_atom_site_label_A
    _geom_hbond_site_symmetry_A
    _geom_hbond_distance_DH
    _geom_hbond_distance_HA
    _geom_hbond_distance_DA
    _geom_hbond_angle_DHA
    _geom_hbond_publ_flag
    N1 H1N1 O2 . 0.859(18) 2.004(18) 2.6464(18) 130.9(15) yes
    N1 H1N1 N3 2_666 0.859(18) 2.345(17) 3.0281(18) 136.7(15) yes
    C15 H15A O1 2_687 0.96 2.47 3.346(2) 151 yes
    C1 H1A Cg1 1_545 0.93 2.90 3.5962(16) 132 yes
