# Supplementary material for: Ethyl 4-[3-(1H-imidazol-1-yl)propyl­amino]-3-nitro­benzoate
Source: Acta Crystallogr Sect E Struct Rep Online. 2011 Sep 14;67(Pt 10):o2606. doi: 10.1107/S1600536811036300 (PMC3201243; doi:10.1107/S1600536811036300)
Supplement: Supplementary file 2 [file e-67-o2606-Isup2.hkl]

# 
# h,k,l, Fc-squared, Fo-squared, sigma(Fo-squared) and status flag 
# 
data_I
_shelx_title ' 2iim in P-1 (RT)' 
_shelx_refln_list_code          4 
_shelx_F_calc_maximum       77.68 
_exptl_crystal_F_000       336.00 
_reflns_d_resolution_high  0.7108 
 
loop_ 
 _symmetry_equiv_pos_as_xyz 
 'x, y, z' 
 '-x, -y, -z' 
 
_cell_length_a     8.4860 
_cell_length_b     8.6175 
_cell_length_c    11.7507 
_cell_angle_alpha  77.489 
_cell_angle_beta   81.732 
_cell_angle_gamma  67.977 
 
_shelx_F_squared_multiplier     1.000 
 
loop_ 
 _refln_index_h 
 _refln_index_k 
 _refln_index_l 
 _refln_F_squared_calc 
 _refln_F_squared_meas 
 _refln_F_squared_sigma 
 _refln_observed_status 
   1   0   0      282.57      110.12      3.39 o 
   2   0   0     6034.15     5593.45    156.91 o 
   4   0   0       60.17       73.43      1.29 o 
   5   0   0       10.76       14.11      0.34 o 
   6   0   0       56.04       52.35      0.90 o 
   7   0   0        2.78        3.08      0.21 o 
   8   0   0       23.03       22.65      0.72 o 
   9   0   0       21.30       20.84      0.73 o 
  10   0   0        0.36        0.34      0.21 o 
  11   0   0        0.03        0.12      0.21 o 
 -10   1   0        1.98        2.19      0.28 o 
  -9   1   0        3.56        3.35      0.39 o 
  -8   1   0        0.82        1.04      0.19 o 
  -7   1   0        0.37        0.76      0.15 o 
  -6   1   0        0.12        0.30      0.11 o 
  -5   1   0       58.82       74.28      1.36 o 
  -4   1   0      416.19      422.70      7.89 o 
  -3   1   0        0.01        0.13      0.11 o 
  -2   1   0      740.98      625.71     39.90 o 
  -1   1   0      346.70      336.13      6.40 o 
   0   1   0      164.33      195.80      3.92 o 
   1   1   0     2805.56     2710.07     78.40 o 
   2   1   0      631.11      627.14      9.99 o 
   3   1   0      271.69      266.36      3.66 o 
   4   1   0      814.81      838.89     10.08 o 
   5   1   0        1.39        0.89      0.09 o 
   6   1   0        0.44        0.36      0.09 o 
   7   1   0        1.09        0.76      0.19 o 
   8   1   0       10.19        9.92      0.46 o 
   9   1   0        0.86        1.28      0.20 o 
  10   1   0        3.65        4.83      0.34 o 
  11   1   0        0.00       -0.20      0.26 o 
 -10   2   0        0.01       -0.02      0.17 o 
  -9   2   0       27.54       23.96      0.59 o 
  -8   2   0        0.25        0.30      0.20 o 
  -7   2   0       26.23       24.06      0.88 o 
  -6   2   0       12.35       10.33      0.35 o 
  -5   2   0       17.30       17.51      0.47 o 
  -4   2   0      223.85      249.84      3.60 o 
  -3   2   0        6.40        5.71      0.23 o 
  -2   2   0       90.95       73.82      1.11 o 
  -1   2   0     1636.54     1711.13     26.93 o 
   0   2   0      278.54      290.28      3.95 o 
   1   2   0       40.53       28.34      0.52 o 
   2   2   0      560.94      618.96     12.48 o 
   3   2   0      610.64      588.45      7.21 o 
   4   2   0       12.05        5.42      0.18 o 
   5   2   0       64.52       63.67      0.89 o 
   6   2   0       36.54       44.33      0.69 o 
   7   2   0        2.18        2.47      0.17 o 
   8   2   0       36.34       31.37      0.79 o 
   9   2   0        0.99        2.04      0.22 o 
  10   2   0       12.95       14.13      0.50 o 
  11   2   0       14.86       14.80      0.79 o 
  -9   3   0        0.49        1.21      0.25 o 
  -8   3   0       22.47       22.96      1.25 o 
  -7   3   0        0.27       -0.02      0.16 o 
  -6   3   0        3.37        3.13      0.21 o 
  -5   3   0        9.59       11.35      0.32 o 
  -4   3   0       14.22       14.24      0.34 o 
  -3   3   0      279.32      294.52      4.14 o 
  -2   3   0        3.85        4.04      0.38 o 
  -1   3   0        4.55        5.95      0.19 o 
   0   3   0      381.20      401.26      8.08 o 
   1   3   0       12.99        8.57      0.20 o 
   2   3   0       30.82       39.37      0.63 o 
   3   3   0      368.23      351.18      3.38 o 
   4   3   0        3.18        3.19      0.12 o 
   5   3   0      218.77      222.06      2.20 o 
   6   3   0      136.17      123.20      1.64 o 
   7   3   0        4.87        4.98      0.24 o 
   8   3   0       39.75       38.58      0.68 o 
   9   3   0        2.13        2.56      0.25 o 
  10   3   0        5.54        5.15      0.39 o 
  11   3   0        7.35        9.24      0.68 o 
  -8   4   0        0.62        0.35      0.22 o 
  -7   4   0        2.55        2.91      0.30 o 
  -6   4   0       16.57       13.94      0.48 o 
  -5   4   0        2.06        2.55      0.23 o 
  -4   4   0        1.14        1.13      0.14 o 
  -3   4   0        0.00        0.10      0.09 o 
  -2   4   0      124.53      128.49      1.71 o 
  -1   4   0      163.13      176.11      2.53 o 
   0   4   0       36.50       43.60      0.74 o 
   1   4   0       30.54       28.41      0.41 o 
   2   4   0       10.01        8.83      0.32 o 
   3   4   0      698.30      755.69     12.66 o 
   4   4   0      167.62      208.96      2.24 o 
   5   4   0      306.23      272.40      3.91 o 
   6   4   0        2.92        3.97      0.20 o 
   7   4   0      167.24      160.27      2.12 o 
   8   4   0       46.81       50.52      0.83 o 
   9   4   0       11.20       12.22      0.44 o 
  10   4   0        0.62        0.55      0.26 o 
  11   4   0       15.73       17.00      1.13 o 
  -8   5   0        0.34        0.21      0.36 o 
  -7   5   0        0.26        0.05      0.20 o 
  -6   5   0        0.49        0.52      0.20 o 
  -5   5   0       27.66       25.70      0.66 o 
  -4   5   0       61.88       63.97      1.17 o 
  -3   5   0        2.00        1.95      0.16 o 
  -2   5   0        0.25        0.19      0.10 o 
  -1   5   0      592.38      631.42      7.75 o 
   0   5   0        2.18        3.21      0.17 o 
   1   5   0       17.66       23.46      0.35 o 
   2   5   0       48.13       50.28      0.67 o 
   3   5   0      236.32      272.44      2.68 o 
   4   5   0       43.37       51.65      0.61 o 
   5   5   0      192.39      213.19      2.30 o 
   6   5   0        0.25        0.55      0.09 o 
   7   5   0       12.32       14.21      0.37 o 
   8   5   0       51.69       50.12      1.07 o 
   9   5   0        2.12        1.82      0.30 o 
  10   5   0        1.26        1.11      0.41 o 
  11   5   0        7.90        8.16      0.85 o 
  -7   6   0        1.43        0.89      0.37 o 
  -6   6   0       29.32       27.21      0.77 o 
  -5   6   0       86.02       88.35      1.68 o 
  -4   6   0        6.15        5.62      0.35 o 
  -3   6   0       35.29       32.72      0.73 o 
  -2   6   0        3.54        3.99      0.22 o 
  -1   6   0        1.31        3.39      0.20 o 
   0   6   0        9.66       11.41      0.31 o 
   1   6   0       24.50       27.15      0.46 o 
   2   6   0       63.91       62.69      0.83 o 
   3   6   0        7.61       12.67      0.27 o 
   4   6   0        2.59        2.26      0.13 o 
   5   6   0       76.34       73.35      0.98 o 
   6   6   0        3.40        3.87      0.26 o 
   7   6   0       16.06       13.98      0.48 o 
   8   6   0       41.67       40.39      1.13 o 
   9   6   0       14.18       14.46      0.65 o 
  10   6   0        2.93        4.31      0.59 o 
  11   6   0        2.06        2.42      0.55 o 
  -6   7   0        2.10        1.73      0.29 o 
  -5   7   0       59.39       59.82      1.25 o 
  -4   7   0        0.00       -0.36      0.18 o 
  -3   7   0       21.25       22.24      0.63 o 
  -2   7   0        0.74        0.59      0.15 o 
  -1   7   0        2.70        2.98      0.21 o 
   0   7   0       81.01       73.72      1.13 o 
   1   7   0       62.47       60.03      0.87 o 
   2   7   0        5.80        6.47      0.25 o 
   3   7   0        5.84        7.16      0.30 o 
   4   7   0       88.74       90.42      1.29 o 
   5   7   0        4.59        2.55      0.18 o 
   6   7   0        6.34        5.71      0.32 o 
   7   7   0        7.60        6.97      0.37 o 
   8   7   0        0.41        0.26      0.23 o 
   9   7   0       38.89       45.83      1.26 o 
  10   7   0        0.03       -0.36      0.45 o 
  11   7   0        0.26        0.02      0.40 o 
  -5   8   0        0.44        0.32      0.23 o 
  -4   8   0        3.55        4.76      0.38 o 
  -3   8   0        0.03        0.11      0.19 o 
  -2   8   0        0.02       -0.20      0.16 o 
  -1   8   0        6.30        6.36      0.30 o 
   0   8   0       17.88       17.41      0.47 o 
   1   8   0        0.17        0.34      0.15 o 
   2   8   0        0.26       -0.05      0.14 o 
   3   8   0        5.95        7.09      0.34 o 
   4   8   0       21.67       17.74      0.41 o 
   5   8   0       37.36       39.11      0.70 o 
   6   8   0        1.47        0.88      0.19 o 
   7   8   0        0.52        0.22      0.21 o 
   8   8   0        0.41       -0.14      0.36 o 
   9   8   0        0.01       -0.15      0.26 o 
  10   8   0       15.81       23.10      0.87 o 
  -3   9   0        0.52        0.71      0.28 o 
  -2   9   0        0.03       -0.10      0.23 o 
  -1   9   0        1.48        1.88      0.26 o 
   0   9   0       39.64       38.95      0.80 o 
   1   9   0       18.16       19.37      0.58 o 
   2   9   0       31.59       33.44      0.78 o 
   3   9   0       38.49       39.02      0.85 o 
   4   9   0        0.99        1.09      0.20 o 
   5   9   0        0.42        0.51      0.25 o 
   6   9   0       11.78        9.39      0.47 o 
   7   9   0        4.89        4.27      0.57 o 
   8   9   0        1.32        2.44      0.34 o 
   9   9   0        0.35        0.76      0.30 o 
  10   9   0        0.16        0.21      0.31 o 
  -2  10   0        1.22        1.28      0.37 o 
  -1  10   0        1.23        1.01      0.27 o 
   0  10   0        0.13        0.05      0.21 o 
   1  10   0       24.10       24.68      0.70 o 
   2  10   0        0.12        0.05      0.20 o 
   3  10   0       37.49       39.17      0.90 o 
   4  10   0        0.18       -0.06      0.27 o 
   5  10   0        3.79        4.62      0.61 o 
   6  10   0       16.29       16.66      1.02 o 
   7  10   0        0.23        0.35      0.36 o 
   8  10   0       10.20       11.22      0.89 o 
   9  10   0        0.05       -0.11      0.26 o 
   0  11   0        6.89        8.35      0.67 o 
   1  11   0        1.09        1.68      0.28 o 
   2  11   0       18.95       20.01      0.65 o 
   3  11   0        0.86        0.24      0.31 o 
   4  11   0        1.93        2.42      0.99 o 
   5  11   0        0.02        0.09      0.39 o 
   6  11   0        1.62        0.70      0.42 o 
   7  11   0        0.08        0.38      0.38 o 
  -7 -11   1        0.31        0.11      0.39 o 
  -6 -11   1        0.02        0.36      0.40 o 
  -5 -11   1        0.24       -0.13      0.35 o 
  -4 -11   1        4.83        4.46      0.51 o 
  -3 -11   1        2.22        2.43      0.43 o 
  -2 -11   1       19.09       16.78      2.26 o 
  -1 -11   1        4.45        4.81      1.08 o 
  -9 -10   1        0.03       -0.11      0.28 o 
  -8 -10   1        0.18        0.10      0.26 o 
  -7 -10   1        0.68        0.37      0.23 o 
  -6 -10   1        9.93        9.68      0.80 o 
  -5 -10   1        1.10        1.14      0.32 o 
  -4 -10   1        4.10        3.51      0.43 o 
  -3 -10   1       25.93       25.75      0.99 o 
  -2 -10   1        8.17        7.99      0.50 o 
  -1 -10   1       69.38       67.04      1.32 o 
   0 -10   1       12.61       12.15      0.71 o 
   1 -10   1        0.57        0.63      0.22 o 
   2 -10   1        0.45        0.82      0.24 o 
 -10  -9   1        1.39        2.19      0.53 o 
  -9  -9   1        3.77        3.97      0.74 o 
  -8  -9   1        0.42        0.03      0.24 o 
  -7  -9   1        0.09        0.08      0.23 o 
  -6  -9   1       36.66       33.08      0.84 o 
  -5  -9   1       31.47       28.08      0.74 o 
  -4  -9   1        0.15        0.48      0.25 o 
  -3  -9   1       22.31       21.61      0.60 o 
  -2  -9   1        5.90        6.17      0.36 o 
  -1  -9   1       20.92       21.15      0.61 o 
   0  -9   1        0.34        0.30      0.17 o 
   1  -9   1        0.65        0.94      0.21 o 
   2  -9   1        3.59        3.91      0.34 o 
   3  -9   1        0.34        0.17      0.23 o 
 -10  -8   1       10.33       12.02      0.94 o 
  -9  -8   1        5.02        7.00      0.51 o 
  -8  -8   1        8.53       10.71      0.57 o 
  -7  -8   1        3.14        3.95      0.32 o 
  -6  -8   1        3.94        2.39      0.26 o 
  -5  -8   1       24.76       23.88      1.13 o 
  -4  -8   1        3.93        3.78      0.22 o 
  -3  -8   1       22.91       23.43      0.49 o 
  -2  -8   1       47.48       48.03      0.95 o 
  -1  -8   1       44.63       42.58      0.91 o 
   0  -8   1        6.37        4.83      0.25 o 
   1  -8   1        0.00        0.04      0.14 o 
   2  -8   1        0.37        0.68      0.17 o 
   3  -8   1        0.40       -0.03      0.17 o 
   4  -8   1        3.98        4.89      0.34 o 
   5  -8   1        0.10       -0.08      0.20 o 
 -11  -7   1        0.44        1.30      0.48 o 
 -10  -7   1        1.71        1.72      0.47 o 
  -9  -7   1        6.16        6.92      0.49 o 
  -8  -7   1        4.84        6.47      0.46 o 
  -7  -7   1       66.51       67.10      1.38 o 
  -6  -7   1       13.90       15.07      0.50 o 
  -5  -7   1       11.08       10.82      0.59 o 
  -4  -7   1       23.23       22.89      0.48 o 
  -3  -7   1       26.76       28.18      0.53 o 
  -2  -7   1        2.96        1.91      0.14 o 
  -1  -7   1       81.32       78.49      1.18 o 
   0  -7   1        0.07       -0.02      0.11 o 
   1  -7   1      113.28      110.76      1.61 o 
   2  -7   1        3.30        3.62      0.26 o 
   3  -7   1       19.07       21.89      0.55 o 
   4  -7   1       33.50       33.40      0.73 o 
   5  -7   1       25.43       27.76      0.68 o 
   6  -7   1        4.83        4.10      0.33 o 
 -11  -6   1        0.94        0.48      0.43 o 
 -10  -6   1        0.29        0.70      0.41 o 
  -9  -6   1        4.79        5.05      0.41 o 
  -8  -6   1        0.09        0.05      0.22 o 
  -7  -6   1        2.85        2.14      0.24 o 
  -6  -6   1      102.34      102.61      1.64 o 
  -5  -6   1        0.04        0.06      0.09 o 
  -4  -6   1        1.13        0.84      0.11 o 
  -3  -6   1       97.97      107.39      1.35 o 
  -2  -6   1       17.25       16.46      0.32 o 
  -1  -6   1       10.63       12.73      0.26 o 
   0  -6   1       54.35       59.98      0.81 o 
   1  -6   1       29.04       25.87      0.80 o 
   2  -6   1      138.71      133.86      1.87 o 
   3  -6   1        3.16        2.83      0.28 o 
   4  -6   1        0.50        0.45      0.16 o 
   5  -6   1        3.11        4.02      0.28 o 
   6  -6   1        3.42        4.41      0.32 o 
   7  -6   1        2.63        2.25      0.27 o 
 -11  -5   1        4.90        5.45      0.72 o 
 -10  -5   1        0.11        0.42      0.37 o 
  -9  -5   1       15.75       16.63      0.70 o 
  -8  -5   1        0.95        0.87      0.16 o 
  -7  -5   1      186.59      192.49      2.31 o 
  -6  -5   1        5.20        4.56      0.18 o 
  -5  -5   1      119.66      127.79      1.89 o 
  -4  -5   1      293.95      316.79      3.97 o 
  -3  -5   1      290.28      345.84      3.38 o 
  -2  -5   1      555.89      607.25      5.83 o 
  -1  -5   1       65.78       84.73      1.00 o 
   0  -5   1        9.12       10.13      0.46 o 
   1  -5   1        1.05        0.36      0.10 o 
   2  -5   1        6.59        8.39      0.28 o 
   3  -5   1       36.13       33.89      0.64 o 
   4  -5   1        9.79       12.13      0.37 o 
   5  -5   1        8.13        7.92      0.35 o 
   6  -5   1        0.18       -0.20      0.17 o 
   7  -5   1        0.73        0.31      0.19 o 
   8  -5   1        1.25        1.27      0.24 o 
 -11  -4   1        0.90        0.79      0.33 o 
 -10  -4   1        8.56        8.38      0.84 o 
  -9  -4   1       72.28       66.49      1.21 o 
  -8  -4   1        9.98       10.15      0.38 o 
  -7  -4   1      849.35      819.95      9.16 o 
  -6  -4   1      447.33      423.98      4.81 o 
  -5  -4   1        0.86        1.82      0.10 o 
  -4  -4   1      613.00      572.58      7.76 o 
  -3  -4   1        0.70        1.16      0.15 o 
  -2  -4   1       37.83       49.17      0.71 o 
  -1  -4   1      219.20      231.36      2.66 o 
   0  -4   1        0.38        0.99      0.09 o 
   1  -4   1        2.06        3.97      0.15 o 
   2  -4   1        1.52        1.60      0.20 o 
   3  -4   1        9.57       11.31      0.31 o 
   4  -4   1      106.90      102.03      1.46 o 
   5  -4   1       23.83       25.57      0.65 o 
   6  -4   1        0.10       -0.08      0.13 o 
   7  -4   1        0.81        1.18      0.25 o 
   8  -4   1        5.07        4.36      0.32 o 
 -11  -3   1       15.23       17.33      0.85 o 
 -10  -3   1       12.96       13.50      0.58 o 
  -9  -3   1        2.85        2.94      0.26 o 
  -8  -3   1        1.16        1.65      0.21 o 
  -7  -3   1        9.86        8.37      0.32 o 
  -6  -3   1      676.93      649.02      7.26 o 
  -5  -3   1        9.94        9.00      0.25 o 
  -4  -3   1       37.24       36.27      0.44 o 
  -3  -3   1      229.88      232.79      3.15 o 
  -2  -3   1      598.00      572.23      5.45 o 
  -1  -3   1      301.00      316.00      4.37 o 
   0  -3   1       66.42       70.97      1.25 o 
   1  -3   1        1.46        1.53      0.13 o 
   2  -3   1      126.55      126.89      2.21 o 
   3  -3   1      232.39      220.04      2.81 o 
   4  -3   1       62.91       60.65      0.93 o 
   5  -3   1       38.54       42.03      0.73 o 
   6  -3   1        0.00       -0.04      0.15 o 
   7  -3   1        0.30        0.26      0.15 o 
   8  -3   1        4.21        3.96      0.29 o 
   9  -3   1        0.39        0.38      0.19 o 
 -11  -2   1        2.99        4.33      0.36 o 
 -10  -2   1        7.72        8.91      0.50 o 
  -9  -2   1        0.62        0.49      0.17 o 
  -8  -2   1       23.83       19.82      0.68 o 
  -7  -2   1       86.14       83.17      1.34 o 
  -6  -2   1       37.17       31.42      0.51 o 
  -5  -2   1       57.53       54.91      0.72 o 
  -4  -2   1       33.05       45.62      0.60 o 
  -3  -2   1      123.88      128.37      2.15 o 
  -2  -2   1      237.81      241.34      3.34 o 
  -1  -2   1       35.31       28.89      1.20 o 
   0  -2   1       35.29       60.59      0.90 o 
   1  -2   1      606.76      551.19      7.47 o 
   2  -2   1      210.80      221.42      3.64 o 
   3  -2   1      104.31      110.34      1.31 o 
   4  -2   1      406.48      441.76      5.42 o 
   5  -2   1       29.15       32.45      0.81 o 
   6  -2   1        0.09        0.21      0.12 o 
   7  -2   1        0.32        0.23      0.13 o 
   8  -2   1       15.56       16.09      0.45 o 
   9  -2   1        3.97        4.29      0.33 o 
  10  -2   1        2.13        2.03      0.26 o 
 -11  -1   1        2.57        2.61      0.30 o 
 -10  -1   1        0.00        0.14      0.19 o 
  -9  -1   1       30.45       30.65      0.72 o 
  -8  -1   1       31.49       31.15      0.69 o 
  -7  -1   1        0.44        0.27      0.11 o 
  -6  -1   1        0.82        0.53      0.11 o 
  -5  -1   1       97.05       92.86      1.39 o 
  -4  -1   1      176.89      164.09      2.34 o 
  -3  -1   1      458.83      419.87     63.08 o 
  -2  -1   1     2032.99     2014.35     27.44 o 
  -1  -1   1     1078.82     1101.05     27.74 o 
   0  -1   1     2973.52     2986.90     59.42 o 
   1  -1   1     3416.92     3214.73     90.40 o 
   2  -1   1      897.52      860.05     15.76 o 
   3  -1   1       14.70       17.77      0.71 o 
   4  -1   1      433.42      482.58      5.87 o 
   5  -1   1      253.54      243.98      3.06 o 
   6  -1   1       32.18       36.60      0.74 o 
   7  -1   1        0.29        0.13      0.13 o 
   8  -1   1        0.35        0.08      0.15 o 
   9  -1   1        0.41        0.19      0.16 o 
  10  -1   1        2.15        1.37      0.23 o 
 -10   0   1        3.85        4.25      0.34 o 
  -9   0   1        1.90        2.45      0.25 o 
  -8   0   1        1.40        1.06      0.18 o 
  -7   0   1        3.17        3.09      0.22 o 
  -6   0   1       34.71       35.41      0.77 o 
  -5   0   1        7.59        8.08      0.25 o 
  -4   0   1     1069.34     1169.29     17.95 o 
  -2   0   1      178.88      116.19      2.32 o 
  -1   0   1       56.48       26.09      0.84 o 
   1   0   1       74.20       95.69      2.88 o 
   2   0   1      918.00      907.02     17.44 o 
   3   0   1      204.41      196.81      3.73 o 
   4   0   1      322.17      311.15      3.82 o 
   5   0   1        2.74        3.80      0.17 o 
   6   0   1       39.20       39.62      0.68 o 
   7   0   1        7.63        7.22      0.30 o 
   8   0   1       24.20       23.41      0.59 o 
   9   0   1        0.24        0.24      0.17 o 
  10   0   1        0.98        0.54      0.19 o 
  11   0   1        0.47        0.68      0.35 o 
 -10   1   1        5.15        4.89      0.43 o 
  -9   1   1        2.08        1.84      0.28 o 
  -8   1   1       56.38       51.96      1.18 o 
  -7   1   1        0.74        0.55      0.16 o 
  -6   1   1        6.80        8.57      0.29 o 
  -5   1   1       37.43       40.90      0.79 o 
  -4   1   1        3.50        4.63      0.23 o 
  -3   1   1      516.48      572.49     10.92 o 
  -2   1   1       65.44       72.59      1.50 o 
  -1   1   1      115.49      131.68      2.12 o 
   0   1   1       30.67       27.51      0.59 o 
   1   1   1      246.50      319.59      9.01 o 
   2   1   1     1587.69     1635.92     46.15 o 
   3   1   1     1148.87     1132.37     17.34 o 
   4   1   1       10.68        7.40      0.40 o 
   5   1   1        0.08        0.92      0.10 o 
   6   1   1       22.00       19.09      0.39 o 
   7   1   1       19.16       19.01      0.41 o 
   8   1   1       40.33       40.48      0.95 o 
   9   1   1        7.10        5.94      0.34 o 
  10   1   1        5.76        6.34      0.38 o 
  11   1   1        0.28        0.48      0.26 o 
 -10   2   1        2.49        2.41      0.31 o 
  -9   2   1        1.26        2.21      0.33 o 
  -8   2   1        0.56        0.94      0.36 o 
  -7   2   1       13.67       10.45      0.44 o 
  -6   2   1       10.06       12.85      0.75 o 
  -5   2   1      142.82      150.43      3.16 o 
  -4   2   1       73.59       72.38      1.31 o 
  -3   2   1       40.51       34.43      0.85 o 
  -2   2   1      477.30      464.38      7.62 o 
  -1   2   1     1102.97     1040.27     16.48 o 
   0   2   1       53.89       62.45      1.08 o 
   1   2   1     1560.84     1610.54     30.40 o 
   2   2   1     2307.76     2315.87     31.45 o 
   3   2   1       57.55       64.87      0.74 o 
   4   2   1       43.48       41.14      0.88 o 
   5   2   1       45.36       47.17      0.59 o 
   6   2   1       54.58       50.72      0.77 o 
   7   2   1      341.07      327.97      4.10 o 
   8   2   1       11.11       10.14      0.34 o 
   9   2   1        0.00        0.06      0.16 o 
  10   2   1        0.75        0.49      0.28 o 
  11   2   1        8.86        8.52      0.97 o 
  -9   3   1        4.20        4.18      0.36 o 
  -8   3   1        6.57        6.94      0.41 o 
  -7   3   1        4.55        3.64      0.29 o 
  -6   3   1        0.03       -0.06      0.13 o 
  -5   3   1        2.09        2.02      0.22 o 
  -4   3   1        7.27        7.84      0.33 o 
  -3   3   1        2.93        5.21      0.31 o 
  -2   3   1        6.61        5.77      0.24 o 
  -1   3   1      253.53      236.58     10.96 o 
   0   3   1      725.74      734.69     14.65 o 
   1   3   1      169.22      176.64      8.96 o 
   2   3   1       55.84       51.17      1.24 o 
   3   3   1      504.32      559.53     13.69 o 
   4   3   1      425.17      455.11      4.68 o 
   5   3   1        0.04        1.22      0.18 o 
   6   3   1        8.46        8.54      0.43 o 
   7   3   1      651.84      612.35      7.49 o 
   8   3   1      332.58      329.57      4.16 o 
   9   3   1       84.78       84.90      1.46 o 
  10   3   1       10.21        8.95      0.60 o 
  11   3   1        0.33        0.48      0.32 o 
  -8   4   1        0.04       -0.13      0.18 o 
  -7   4   1        2.18        2.26      0.37 o 
  -6   4   1       35.50       35.12      0.82 o 
  -5   4   1       42.38       40.95      1.15 o 
  -4   4   1       20.74       20.63      0.55 o 
  -3   4   1        2.03        1.50      0.25 o 
  -2   4   1       50.38       51.67      0.88 o 
  -1   4   1      458.76      500.42      7.41 o 
   0   4   1       86.03       90.35      1.35 o 
   1   4   1      118.98      132.62      1.90 o 
   2   4   1      101.34      110.54      1.60 o 
   3   4   1     3111.05     3344.76     37.04 o 
   4   4   1        7.44       10.26      0.22 o 
   5   4   1      107.52       75.09      2.27 o 
   6   4   1       97.23       88.18      1.22 o 
   7   4   1       94.28       89.04      1.26 o 
   8   4   1       17.01       19.51      0.45 o 
   9   4   1        3.37        2.85      0.28 o 
  10   4   1        1.45        1.85      0.33 o 
  11   4   1        1.13        0.98      0.44 o 
  -8   5   1        0.04        0.52      0.23 o 
  -7   5   1        1.10        0.69      0.22 o 
  -6   5   1       30.25       27.02      1.06 o 
  -5   5   1        4.66        5.95      0.37 o 
  -4   5   1       61.98       57.56      1.07 o 
  -3   5   1       25.16       27.57      0.67 o 
  -2   5   1       35.11       37.03      0.72 o 
  -1   5   1      366.99      385.47      5.36 o 
   0   5   1       76.37       89.85      1.66 o 
   1   5   1        2.12        1.69      0.13 o 
   2   5   1        0.19        0.09      0.06 o 
   3   5   1       18.83       15.49      0.27 o 
   4   5   1       48.08       59.24      0.63 o 
   5   5   1       21.48       18.81      0.27 o 
   6   5   1       57.50       61.18      0.83 o 
   7   5   1       53.78       56.41      1.13 o 
   8   5   1        2.23        1.83      0.28 o 
   9   5   1        3.87        3.88      0.39 o 
  10   5   1        2.67        2.64      0.36 o 
  11   5   1        4.14        2.74      0.54 o 
  -7   6   1        2.47        1.93      0.29 o 
  -6   6   1       30.20       25.80      0.73 o 
  -5   6   1       20.75       19.27      0.60 o 
  -4   6   1       87.51       91.20      1.58 o 
  -3   6   1       32.65       27.36      0.65 o 
  -2   6   1        5.72        4.09      0.42 o 
  -1   6   1       47.05       44.75      0.84 o 
   0   6   1      121.38      117.85      1.61 o 
   1   6   1      306.37      310.58      3.90 o 
   2   6   1        1.04        1.13      0.14 o 
   3   6   1        0.83        0.27      0.06 o 
   4   6   1       94.42       93.35      1.29 o 
   5   6   1        2.77        3.07      0.18 o 
   6   6   1        0.32        1.27      0.14 o 
   7   6   1       24.62       24.31      0.77 o 
   8   6   1       11.62       13.09      0.70 o 
   9   6   1       18.66       19.42      0.82 o 
  10   6   1        0.20        0.12      0.27 o 
  11   6   1        0.59        0.97      0.44 o 
  -6   7   1        0.80        1.50      0.27 o 
  -5   7   1        0.54        0.22      0.20 o 
  -4   7   1        5.04        5.42      0.36 o 
  -3   7   1        0.25        0.03      0.18 o 
  -2   7   1       18.96       17.94      0.80 o 
  -1   7   1       14.36       15.22      0.66 o 
   0   7   1       39.69       33.94      0.62 o 
   1   7   1       50.19       47.87      0.78 o 
   2   7   1       43.40       45.68      0.84 o 
   3   7   1        0.54        0.68      0.17 o 
   4   7   1       11.26       11.46      0.29 o 
   5   7   1        0.01       -0.18      0.09 o 
   6   7   1       89.53       88.38      1.29 o 
   7   7   1        1.21        2.00      0.26 o 
   8   7   1       12.42       13.93      1.08 o 
   9   7   1        3.94        5.02      0.43 o 
  10   7   1        3.54        4.49      0.62 o 
  11   7   1       10.16       11.62      0.91 o 
  -5   8   1        0.99        0.54      0.25 o 
  -4   8   1        4.30        4.70      0.37 o 
  -3   8   1        2.34        1.41      0.38 o 
  -2   8   1        5.66        6.63      0.38 o 
  -1   8   1        7.96        9.29      0.48 o 
   0   8   1        7.02        8.42      0.45 o 
   1   8   1        9.01        9.90      0.35 o 
   2   8   1        3.67        4.78      0.29 o 
   3   8   1      124.12      119.28      1.89 o 
   4   8   1       11.05        9.71      0.54 o 
   5   8   1       15.15       15.71      0.38 o 
   6   8   1       23.92       19.11      0.49 o 
   7   8   1       19.12       12.05      0.54 o 
   8   8   1        0.02       -0.12      0.20 o 
   9   8   1        0.44        0.41      0.26 o 
  10   8   1        3.06        3.97      0.44 o 
  11   8   1        5.30        8.17      2.11 o 
  -4   9   1        0.48        0.40      0.26 o 
  -3   9   1        2.51        2.73      0.36 o 
  -2   9   1        6.77        6.31      0.47 o 
  -1   9   1       10.64       10.44      0.55 o 
   0   9   1        3.42        3.07      0.30 o 
   1   9   1       48.56       47.28      0.96 o 
   2   9   1      296.75      297.51      4.34 o 
   3   9   1        2.29        2.39      0.25 o 
   4   9   1       90.33       87.71      1.52 o 
   5   9   1        2.50        2.37      0.28 o 
   6   9   1        0.47        0.49      0.33 o 
   7   9   1       12.21       10.72      0.81 o 
   8   9   1        0.41        0.27      0.22 o 
   9   9   1        0.74        0.70      0.28 o 
  10   9   1        0.03       -0.09      0.61 o 
  -2  10   1       17.73       19.29      1.05 o 
  -1  10   1        1.51        1.61      0.28 o 
   0  10   1       29.79       31.33      0.84 o 
   1  10   1        1.83        1.69      0.25 o 
   2  10   1       24.63       22.57      0.65 o 
   3  10   1       48.21       44.19      0.95 o 
   4  10   1       24.35       25.39      0.68 o 
   5  10   1       14.82       13.76      0.84 o 
   6  10   1        1.63        2.42      0.50 o 
   7  10   1        1.11        1.75      0.48 o 
   8  10   1        0.13        0.02      0.39 o 
   9  10   1        0.76        0.43      0.46 o 
   0  11   1        1.07        0.53      0.29 o 
   1  11   1        0.04       -0.40      0.21 o 
   2  11   1        0.00        0.09      0.21 o 
   3  11   1        4.45        4.78      0.37 o 
   4  11   1        0.22        0.13      0.23 o 
   5  11   1        1.95        2.56      0.52 o 
   6  11   1        0.01        0.71      0.39 o 
   7  11   1        1.61        1.94      0.54 o 
   8  11   1       16.99       16.73      1.10 o 
  -6 -11   2        0.50        0.83      0.46 o 
  -5 -11   2        8.47        8.47      0.70 o 
  -4 -11   2        1.58        1.46      1.16 o 
  -3 -11   2        0.08       -0.36      0.28 o 
  -2 -11   2       24.25       25.12      1.80 o 
  -1 -11   2        0.03        0.11      0.34 o 
  -8 -10   2        0.85        0.56      0.30 o 
  -7 -10   2        0.01        0.07      0.45 o 
  -6 -10   2        4.17        3.42      0.33 o 
  -5 -10   2        1.71        1.91      0.36 o 
  -4 -10   2        1.70        1.40      0.33 o 
  -3 -10   2        0.71        0.91      0.32 o 
  -2 -10   2       12.80       12.62      1.25 o 
  -1 -10   2       13.90       14.55      0.97 o 
   0 -10   2        6.26        6.65      0.61 o 
   1 -10   2        3.95        4.72      0.54 o 
  -9  -9   2       10.22       12.94      0.66 o 
  -8  -9   2        0.35        0.29      0.27 o 
  -7  -9   2        0.17       -0.06      0.24 o 
  -6  -9   2        1.52        1.48      0.25 o 
  -5  -9   2        0.43        0.90      0.21 o 
  -4  -9   2        1.29        1.36      0.22 o 
  -3  -9   2        0.38        0.19      0.24 o 
  -2  -9   2       22.25       22.97      0.89 o 
  -1  -9   2        1.56        1.86      0.25 o 
   0  -9   2        2.69        2.22      0.26 o 
   1  -9   2        2.18        2.89      0.27 o 
   2  -9   2        0.00       -0.15      0.19 o 
   3  -9   2        0.01       -0.36      0.22 o 
 -10  -8   2        5.46        6.46      0.76 o 
  -9  -8   2       14.03       11.81      0.88 o 
  -8  -8   2       17.59       20.76      0.77 o 
  -7  -8   2        2.97        2.78      0.30 o 
  -6  -8   2        1.90        2.33      0.26 o 
  -5  -8   2        5.55        4.93      0.33 o 
  -4  -8   2        1.04        0.97      0.19 o 
  -3  -8   2        2.22        2.00      0.20 o 
  -2  -8   2        1.48        1.62      0.19 o 
  -1  -8   2       24.43       24.04      0.62 o 
   0  -8   2       22.30       22.65      0.50 o 
   1  -8   2       20.34       19.84      0.48 o 
   2  -8   2        1.34        1.13      0.18 o 
   3  -8   2        1.89        2.03      0.24 o 
   4  -8   2        6.46        6.43      0.38 o 
 -10  -7   2        0.54        1.42      0.48 o 
  -9  -7   2        4.21        5.45      0.66 o 
  -8  -7   2       13.79       11.24      0.50 o 
  -7  -7   2       29.88       29.93      0.77 o 
  -6  -7   2        3.32        3.27      0.45 o 
  -5  -7   2       36.47       34.55      0.83 o 
  -4  -7   2       18.80       22.20      0.76 o 
  -3  -7   2        9.71        7.60      0.26 o 
  -2  -7   2        1.39        1.79      0.14 o 
  -1  -7   2       47.45       47.18      0.72 o 
   0  -7   2       13.86       15.03      0.38 o 
   1  -7   2        1.53        2.31      0.19 o 
   2  -7   2       22.63       21.23      0.52 o 
   3  -7   2        5.21        5.70      0.35 o 
   4  -7   2        4.99        4.01      0.30 o 
   5  -7   2        0.83        0.90      0.22 o 
   6  -7   2       13.15       13.77      0.83 o 
 -11  -6   2        0.02        0.44      0.43 o 
 -10  -6   2       17.27       18.60      1.13 o 
  -9  -6   2        1.06        0.86      0.37 o 
  -8  -6   2        0.85        0.81      0.26 o 
  -7  -6   2       30.08       31.44      0.61 o 
  -6  -6   2       19.29       20.25      0.38 o 
  -5  -6   2       68.21       72.97      0.99 o 
  -4  -6   2       23.08       25.99      0.39 o 
  -3  -6   2       93.82      108.17      1.37 o 
  -2  -6   2        3.43        4.27      0.19 o 
  -1  -6   2        5.92        8.68      0.25 o 
   0  -6   2        1.35        1.04      0.11 o 
   1  -6   2       35.75       36.13      0.57 o 
   2  -6   2       25.85       27.14      0.57 o 
   3  -6   2        2.12        2.38      0.21 o 
   4  -6   2        0.44        0.55      0.17 o 
   5  -6   2        3.40        4.05      0.29 o 
   6  -6   2        6.85        6.62      0.40 o 
   7  -6   2        1.19        0.70      0.23 o 
 -11  -5   2        7.05        8.38      0.88 o 
 -10  -5   2        8.44        7.65      0.79 o 
  -9  -5   2       22.73       24.13      0.63 o 
  -8  -5   2        6.06        6.24      0.29 o 
  -7  -5   2       29.66       30.97      0.54 o 
  -6  -5   2       24.03       24.72      0.43 o 
  -5  -5   2       36.28       34.11      0.54 o 
  -4  -5   2        4.58        7.63      0.25 o 
  -3  -5   2       12.74       16.97      0.38 o 
  -2  -5   2      231.41      220.80      2.21 o 
  -1  -5   2        3.84        4.44      0.15 o 
   0  -5   2        3.34        5.16      0.18 o 
   1  -5   2       31.19       35.29      0.54 o 
   2  -5   2       60.11       64.99      0.89 o 
   3  -5   2        0.15        0.44      0.13 o 
   4  -5   2       32.76       33.99      0.69 o 
   5  -5   2        7.36        7.02      0.34 o 
   6  -5   2        1.26        0.89      0.19 o 
   7  -5   2        0.00       -0.06      0.17 o 
   8  -5   2        0.40        0.27      0.24 o 
 -11  -4   2        1.67        2.09      0.84 o 
 -10  -4   2       16.41       17.15      0.55 o 
  -9  -4   2        4.60        4.46      0.30 o 
  -8  -4   2       31.73       33.34      0.65 o 
  -7  -4   2       90.32       88.07      1.30 o 
  -6  -4   2       51.23       47.06      0.69 o 
  -5  -4   2      167.57      152.06      1.83 o 
  -4  -4   2        0.61        0.26      0.06 o 
  -3  -4   2      103.19      115.24      1.20 o 
  -2  -4   2       13.80       24.60      0.36 o 
  -1  -4   2       42.10       41.60      0.63 o 
   0  -4   2        5.20        5.72      0.20 o 
   1  -4   2      358.84      394.43      4.46 o 
   2  -4   2       63.85       64.98      1.00 o 
   3  -4   2      112.80      111.68      1.40 o 
   4  -4   2       15.35       12.60      0.36 o 
   5  -4   2        1.29        0.59      0.14 o 
   6  -4   2        0.75        1.43      0.19 o 
   7  -4   2       10.39       11.48      0.44 o 
   8  -4   2        0.65        0.83      0.21 o 
 -11  -3   2        0.12       -0.26      0.20 o 
 -10  -3   2       12.16       11.67      0.47 o 
  -9  -3   2        9.06       10.54      0.41 o 
  -8  -3   2        1.33        2.42      0.22 o 
  -7  -3   2        2.10        3.98      0.24 o 
  -6  -3   2       26.09       29.14      0.53 o 
  -5  -3   2      164.96      158.99      1.76 o 
  -4  -3   2      427.35      406.30      4.59 o 
  -3  -3   2       11.50       10.73      0.22 o 
  -2  -3   2       22.29       24.37      0.70 o 
  -1  -3   2      165.52      170.31      1.81 o 
   0  -3   2      264.72      269.81      2.83 o 
   1  -3   2       27.01       33.42      0.53 o 
   2  -3   2       48.22       56.01      0.91 o 
   3  -3   2       20.96       22.03      0.38 o 
   4  -3   2       40.60       40.45      0.61 o 
   5  -3   2       82.58       76.04      1.16 o 
   6  -3   2        6.75        8.32      0.33 o 
   7  -3   2        0.00        0.13      0.18 o 
   8  -3   2       13.22       11.85      0.50 o 
   9  -3   2        1.07        0.92      0.25 o 
 -11  -2   2        0.17        0.05      0.20 o 
 -10  -2   2        3.52        3.67      0.41 o 
  -9  -2   2        0.23        0.29      0.16 o 
  -8  -2   2        9.67        9.00      0.35 o 
  -7  -2   2        1.76        1.29      0.17 o 
  -6  -2   2        1.73        1.93      0.15 o 
  -5  -2   2       24.49       24.03      0.43 o 
  -4  -2   2        9.09        6.42      0.21 o 
  -3  -2   2      392.81      411.05      5.66 o 
  -2  -2   2       35.15       37.24      0.71 o 
  -1  -2   2      533.47      593.72      9.44 o 
   0  -2   2     4977.47     5020.82     89.70 o 
   1  -2   2      589.22      641.73      7.07 o 
   2  -2   2       76.30       84.23      1.28 o 
   3  -2   2      192.17      187.71      2.37 o 
   4  -2   2        0.12        0.13      0.09 o 
   5  -2   2       71.92       74.76      1.17 o 
   6  -2   2       22.97       23.88      0.57 o 
   7  -2   2        1.70        0.76      0.17 o 
   8  -2   2        0.87        0.37      0.18 o 
   9  -2   2        0.52        0.24      0.20 o 
  10  -2   2        0.16       -0.05      0.26 o 
 -11  -1   2        1.70        1.00      0.25 o 
 -10  -1   2        0.42        0.81      0.21 o 
  -9  -1   2       12.18       11.64      0.43 o 
  -8  -1   2        0.22        0.39      0.14 o 
  -7  -1   2       37.41       32.91      0.66 o 
  -6  -1   2       45.48       48.53      0.84 o 
  -5  -1   2       31.79       23.10      0.48 o 
  -4  -1   2      265.96      310.27      4.29 o 
  -3  -1   2      414.57      401.82     10.75 o 
  -2  -1   2     1425.47     1536.58     24.60 o 
  -1  -1   2     3290.54     3268.39     61.79 o 
   2  -1   2        0.20       -0.05      0.03 o 
   3  -1   2      427.61      446.65      7.17 o 
   4  -1   2      398.84      397.90      4.46 o 
   5  -1   2        2.56        2.32      0.14 o 
   6  -1   2       12.73       10.86      0.27 o 
   7  -1   2        3.08        2.92      0.24 o 
   8  -1   2       14.70       16.04      0.65 o 
   9  -1   2        2.69        2.54      0.27 o 
  10  -1   2        0.20        0.20      0.31 o 
 -10   0   2       16.87       15.34      1.11 o 
  -9   0   2       12.56       11.07      0.49 o 
  -8   0   2       23.45       20.91      0.64 o 
  -7   0   2       42.40       39.52      0.89 o 
  -6   0   2       16.66       14.69      0.60 o 
  -5   0   2       28.33       30.39      0.66 o 
  -4   0   2      505.19      585.65      9.32 o 
  -3   0   2      645.52      655.39     12.61 o 
  -2   0   2       87.03       43.07      1.42 o 
  -1   0   2     5330.55     4616.46    133.67 o 
   0   0   2      120.82      147.97      3.04 o 
   1   0   2      664.14      740.71     15.58 o 
   2   0   2     2336.08     2557.85     39.40 o 
   3   0   2      105.79      123.40      1.31 o 
   4   0   2       50.72       49.24      0.66 o 
   5   0   2       99.67      108.46      1.22 o 
   6   0   2        0.14        0.02      0.09 o 
   7   0   2        6.35        6.00      0.25 o 
   8   0   2       34.34       34.51      0.69 o 
   9   0   2        0.70        0.31      0.22 o 
  10   0   2        0.68        0.58      0.24 o 
  11   0   2        0.24        0.82      0.36 o 
 -10   1   2        0.41        0.44      0.24 o 
  -9   1   2        0.79        0.11      0.20 o 
  -8   1   2       51.29       45.38      1.07 o 
  -7   1   2       17.45       16.26      0.53 o 
  -6   1   2       82.76       65.57      1.27 o 
  -4   1   2       76.21       83.54      6.02 o 
  -3   1   2      700.96      735.60     11.73 o 
  -2   1   2        0.04        1.96      0.09 o 
  -1   1   2      103.11      107.60      1.84 o 
   0   1   2     1939.10     2052.94     40.91 o 
   2   1   2     2204.27     2206.68     34.09 o 
   3   1   2        5.27       12.16      0.21 o 
   4   1   2      582.99      588.49      5.96 o 
   5   1   2       30.16       25.22      0.38 o 
   6   1   2        5.05        2.96      0.23 o 
   7   1   2       18.34       17.53      0.43 o 
   8   1   2        3.26        3.85      0.23 o 
   9   1   2        7.12        6.25      0.36 o 
  10   1   2        0.01       -0.12      0.21 o 
  11   1   2       20.11       25.60      0.83 o 
 -10   2   2        6.82        6.39      0.61 o 
  -9   2   2        0.24       -0.07      0.19 o 
  -8   2   2        3.84        3.10      0.42 o 
  -7   2   2       23.09       21.05      0.85 o 
  -6   2   2        1.03        0.42      0.14 o 
  -5   2   2        2.07        1.17      0.22 o 
  -4   2   2       69.21       69.22      1.69 o 
  -3   2   2      276.38      282.72      4.63 o 
  -2   2   2       35.03       39.31      0.63 o 
  -1   2   2        2.44        4.36      0.16 o 
   0   2   2      186.13      214.17      2.98 o 
   1   2   2      686.82      693.37     13.31 o 
   2   2   2      151.18      179.68      2.82 o 
   3   2   2      248.90      220.46      3.48 o 
   4   2   2      751.52      693.49     10.32 o 
   5   2   2       68.90       66.81      2.81 o 
   6   2   2      111.98       96.84      1.12 o 
   7   2   2      343.79      324.81      4.08 o 
   8   2   2       27.91       26.84      0.64 o 
   9   2   2       14.44       13.26      0.82 o 
  10   2   2        0.02        0.28      0.26 o 
  11   2   2        4.67        5.44      0.43 o 
  -9   3   2        0.00       -0.05      0.19 o 
  -8   3   2        0.15        0.25      0.19 o 
  -7   3   2        0.65        0.65      0.18 o 
  -6   3   2       31.65       31.38      0.71 o 
  -5   3   2        0.91        0.53      0.13 o 
  -3   3   2      261.60      113.63      5.39 o 
  -2   3   2       18.09       20.64      0.65 o 
  -1   3   2       87.93      107.97      1.74 o 
   0   3   2       74.04       74.93      1.22 o 
   3   3   2      282.13      247.37     11.68 o 
   4   3   2     2397.46     2704.56     29.56 o 
   5   3   2      518.57      446.81      5.42 o 
   6   3   2      154.68      147.06      3.74 o 
   7   3   2      143.17      142.43      1.91 o 
   8   3   2       48.05       42.93      0.75 o 
   9   3   2        0.33        0.37      0.29 o 
  10   3   2        0.04        0.28      0.24 o 
  11   3   2       10.43       10.78      0.54 o 
  -8   4   2        1.04        0.61      0.22 o 
  -7   4   2        2.87        2.78      0.29 o 
  -6   4   2        8.08        8.83      0.53 o 
  -5   4   2       38.13       37.68      0.79 o 
  -4   4   2      125.31      120.47      1.87 o 
  -3   4   2       18.29       10.12      0.74 o 
  -2   4   2       73.59       87.46      1.59 o 
  -1   4   2      455.72      519.17      8.35 o 
   0   4   2      866.87      926.55     14.71 o 
   1   4   2      346.43      368.97      5.89 o 
   2   4   2       10.71        8.70      0.25 o 
   3   4   2        3.88        4.60      0.22 o 
   4   4   2       73.15       98.68      1.19 o 
   5   4   2        0.31        0.22      0.06 o 
   6   4   2        0.00        0.08      0.06 o 
   7   4   2       38.93       44.80      0.82 o 
   8   4   2       40.16       40.54      0.92 o 
   9   4   2       26.13       25.47      0.71 o 
  10   4   2        0.36        0.46      0.26 o 
  11   4   2        1.06        1.10      0.44 o 
  -8   5   2        3.93        4.37      0.47 o 
  -7   5   2        0.01       -0.02      0.22 o 
  -6   5   2        1.69        1.03      0.21 o 
  -5   5   2      308.75      307.83      4.48 o 
  -4   5   2       28.57       31.21      0.70 o 
  -3   5   2       64.31       64.29      1.11 o 
  -2   5   2       36.00       34.76      0.81 o 
  -1   5   2       45.33       45.66      1.13 o 
   0   5   2       11.88       11.68      0.36 o 
   1   5   2       97.07      122.35      1.80 o 
   2   5   2       40.70       53.55      0.85 o 
   3   5   2      222.46      219.50      3.38 o 
   4   5   2      151.55      161.95      1.89 o 
   5   5   2       10.14       11.22      0.30 o 
   6   5   2      131.19      137.02      2.03 o 
   7   5   2       41.04       39.24      0.87 o 
   8   5   2       26.29       23.63      0.79 o 
   9   5   2        9.62       10.68      0.57 o 
  10   5   2        7.31        8.66      0.54 o 
  11   5   2        0.01       -0.63      0.32 o 
  -7   6   2        1.85        1.65      0.28 o 
  -6   6   2        3.59        4.46      0.34 o 
  -5   6   2       35.44       32.72      1.13 o 
  -4   6   2      118.35      118.20      1.94 o 
  -3   6   2       15.28       16.64      0.48 o 
  -2   6   2       71.96       77.37      1.30 o 
  -1   6   2        4.94        4.97      0.25 o 
   0   6   2        2.68        3.64      0.25 o 
   1   6   2       34.57       37.02      0.68 o 
   2   6   2       15.25       14.43      0.30 o 
   3   6   2      104.93      102.88      1.56 o 
   4   6   2       97.99      100.09      1.35 o 
   5   6   2       56.34       66.09      0.96 o 
   6   6   2        4.31        2.15      0.17 o 
   7   6   2       16.87       15.12      0.48 o 
   8   6   2        3.67        2.79      0.36 o 
   9   6   2        1.46        2.59      0.59 o 
  10   6   2       13.49       15.97      0.73 o 
  11   6   2        0.91       -0.10      0.32 o 
  -6   7   2       15.62       14.24      0.57 o 
  -5   7   2        0.12       -0.34      0.17 o 
  -4   7   2        5.68        6.52      0.65 o 
  -3   7   2        4.23        4.86      0.32 o 
  -2   7   2        1.19        2.45      0.23 o 
  -1   7   2        7.33        6.58      0.40 o 
   0   7   2        0.29       -0.02      0.11 o 
   1   7   2        6.16        6.52      0.35 o 
   2   7   2        4.67        5.23      0.25 o 
   3   7   2      291.21      287.25      4.07 o 
   4   7   2       53.35       45.99      0.84 o 
   5   7   2       96.39       87.24      1.23 o 
   6   7   2       41.06       32.55      0.66 o 
   7   7   2        3.17        3.10      0.31 o 
   8   7   2        0.14        0.88      0.23 o 
   9   7   2        7.00        8.87      0.52 o 
  10   7   2        5.77        9.02      0.69 o 
  11   7   2       15.33       20.80      0.86 o 
  -5   8   2        0.03        0.37      0.22 o 
  -4   8   2        2.33        1.92      0.26 o 
  -3   8   2        0.25        0.47      0.19 o 
  -2   8   2        7.50        6.69      0.43 o 
  -1   8   2        3.78        3.39      0.31 o 
   0   8   2        9.86        8.63      0.72 o 
   1   8   2      117.95      117.38      2.18 o 
   2   8   2       92.91       95.62      1.56 o 
   3   8   2      253.85      242.15      3.52 o 
   4   8   2        5.38        5.08      0.29 o 
   5   8   2       18.71       17.18      0.55 o 
   6   8   2       66.23       51.49      1.13 o 
   7   8   2       30.15       27.35      0.99 o 
   8   8   2       17.61       13.81      0.61 o 
   9   8   2        0.45        0.96      0.34 o 
  10   8   2        0.11       -0.14      0.37 o 
  11   8   2        0.32       -0.01      0.31 o 
  -4   9   2        0.09        0.23      0.25 o 
  -3   9   2        2.40        1.94      0.31 o 
  -2   9   2        0.70        0.46      0.23 o 
  -1   9   2       24.10       22.28      0.74 o 
   0   9   2        0.11        0.19      0.20 o 
   1   9   2        0.27        0.16      0.20 o 
   2   9   2      161.65      165.48      2.98 o 
   3   9   2        0.59       -0.10      0.18 o 
   4   9   2       41.44       39.81      0.84 o 
   5   9   2       16.52       17.35      0.77 o 
   6   9   2        9.74       11.07      0.48 o 
   7   9   2       12.73       13.39      0.87 o 
   8   9   2        2.58        3.03      0.53 o 
   9   9   2        3.91        3.52      0.61 o 
  10   9   2        0.08        0.38      0.51 o 
  -2  10   2        0.17        0.33      0.26 o 
  -1  10   2       13.07       12.68      0.61 o 
   0  10   2        0.29       -0.08      0.19 o 
   1  10   2        1.11        0.66      0.30 o 
   2  10   2        2.01        2.26      0.31 o 
   3  10   2       11.54       10.58      0.49 o 
   4  10   2        0.57        0.76      0.24 o 
   5  10   2        4.29        4.72      0.40 o 
   6  10   2       23.68       22.86      0.87 o 
   7  10   2        0.77       -0.01      0.36 o 
   8  10   2        5.38        4.69      0.65 o 
   9  10   2        5.97        6.65      0.79 o 
   0  11   2        0.69        0.41      0.27 o 
   1  11   2        2.59        1.72      0.33 o 
   2  11   2        2.27        2.30      0.35 o 
   3  11   2        5.35        5.17      0.42 o 
   4  11   2        2.66        3.07      0.34 o 
   5  11   2        0.62        1.22      0.28 o 
   6  11   2        0.03        0.38      0.38 o 
   7  11   2        0.63        0.60      0.42 o 
   8  11   2        2.48        2.43      0.59 o 
   4  12   2        1.72        1.34      0.32 o 
   5  12   2        1.41        0.81      0.46 o 
  -5 -11   3        4.45        4.56      0.52 o 
  -4 -11   3        0.01       -0.09      0.28 o 
  -3 -11   3        2.85        2.81      0.44 o 
  -2 -11   3        2.95        2.57      0.58 o 
  -8 -10   3        2.38        2.61      0.42 o 
  -7 -10   3        0.03       -0.15      0.23 o 
  -6 -10   3        0.87        0.52      0.24 o 
  -5 -10   3       14.44       13.71      0.55 o 
  -4 -10   3        2.00        1.57      0.35 o 
  -3 -10   3        0.70        0.75      0.37 o 
  -2 -10   3        0.07        0.27      0.47 o 
  -1 -10   3       15.41       15.66      0.80 o 
   0 -10   3        3.90        3.44      0.48 o 
   1 -10   3        0.03       -0.23      0.29 o 
  -9  -9   3       15.00       19.47      1.19 o 
  -8  -9   3        0.10       -0.21      0.30 o 
  -7  -9   3        1.83        2.44      0.31 o 
  -6  -9   3        0.02       -0.07      0.19 o 
  -5  -9   3        4.97        3.60      0.32 o 
  -4  -9   3        3.36        3.64      0.31 o 
  -3  -9   3        1.21        1.70      0.24 o 
  -2  -9   3        3.69        4.11      0.50 o 
  -1  -9   3        8.97        8.54      0.58 o 
   0  -9   3        0.54        0.61      0.31 o 
   1  -9   3        3.89        4.79      0.72 o 
   2  -9   3        0.03       -0.17      0.28 o 
   3  -9   3        2.60        2.97      0.46 o 
 -10  -8   3        8.21       11.81      0.95 o 
  -9  -8   3        0.81        0.46      0.40 o 
  -8  -8   3        4.64        4.88      0.49 o 
  -7  -8   3        4.79        3.28      0.31 o 
  -6  -8   3       49.51       50.51      1.14 o 
  -5  -8   3        0.80        0.44      0.19 o 
  -4  -8   3        2.29        2.25      0.25 o 
  -3  -8   3       20.71       21.74      0.63 o 
  -2  -8   3        0.93        0.76      0.19 o 
  -1  -8   3       16.07       15.00      0.44 o 
   0  -8   3        0.13       -0.09      0.16 o 
   1  -8   3        0.00       -0.01      0.20 o 
   2  -8   3        6.02        5.74      0.37 o 
   3  -8   3        0.50        0.44      0.29 o 
   4  -8   3        1.19        1.18      0.35 o 
 -10  -7   3        1.11        1.06      0.46 o 
  -9  -7   3        0.44        0.14      0.35 o 
  -8  -7   3        1.13        1.13      0.35 o 
  -7  -7   3        9.57        7.62      0.41 o 
  -6  -7   3        1.25        0.38      0.20 o 
  -5  -7   3       23.39       23.56      0.66 o 
  -4  -7   3       10.69       13.32      0.41 o 
  -3  -7   3       23.20       23.58      0.56 o 
  -2  -7   3       28.44       31.04      0.60 o 
  -1  -7   3        0.32        0.14      0.11 o 
   0  -7   3        0.03       -0.11      0.10 o 
   1  -7   3       50.98       47.40      0.79 o 
   2  -7   3        0.31        0.18      0.14 o 
   3  -7   3       16.52       14.84      0.51 o 
   4  -7   3        1.01        1.40      0.21 o 
   5  -7   3        0.19        0.18      0.26 o 
 -11  -6   3        0.21        0.11      0.45 o 
 -10  -6   3        3.07        3.72      0.62 o 
  -9  -6   3        0.11        0.08      0.35 o 
  -8  -6   3       46.59       53.65      1.45 o 
  -7  -6   3       91.65       91.12      1.15 o 
  -6  -6   3       51.01       60.26      0.88 o 
  -5  -6   3        3.44        3.01      0.25 o 
  -4  -6   3       64.95       70.51      0.97 o 
  -3  -6   3       87.77       83.65      1.11 o 
  -2  -6   3       60.11       70.53      0.97 o 
  -1  -6   3      126.58      129.94      1.63 o 
   0  -6   3        0.76        0.54      0.10 o 
   1  -6   3        0.49        0.41      0.10 o 
   2  -6   3       51.67       56.97      0.84 o 
   3  -6   3        1.01        1.04      0.19 o 
   4  -6   3        7.09        6.84      0.35 o 
   5  -6   3        4.56        5.82      0.34 o 
   6  -6   3        0.01        0.05      0.20 o 
   7  -6   3        0.50        0.75      0.44 o 
 -11  -5   3        0.46        0.86      0.48 o 
 -10  -5   3       16.33       19.85      0.84 o 
  -9  -5   3       19.08       19.00      0.50 o 
  -8  -5   3       16.57       13.95      0.41 o 
  -7  -5   3        0.78        0.86      0.17 o 
  -6  -5   3      731.87      729.67      7.65 o 
  -5  -5   3      238.60      235.38      2.77 o 
  -4  -5   3      125.92      127.67      1.58 o 
  -3  -5   3       51.94       49.02      0.65 o 
  -2  -5   3        3.15        3.06      0.16 o 
   0  -5   3        1.79        3.81      0.16 o 
   1  -5   3        8.14       11.62      0.29 o 
   2  -5   3       43.12       40.92      0.64 o 
   3  -5   3        4.32        4.60      0.21 o 
   4  -5   3       40.66       40.72      1.20 o 
   5  -5   3        0.22        0.26      0.15 o 
   6  -5   3        0.77        0.60      0.22 o 
   7  -5   3        0.17        0.43      0.26 o 
 -11  -4   3        4.72        5.57      0.46 o 
 -10  -4   3       19.40       20.89      0.62 o 
  -9  -4   3        3.37        3.97      0.29 o 
  -8  -4   3        0.03        0.05      0.12 o 
  -7  -4   3        5.06        4.34      0.24 o 
  -6  -4   3      235.10      238.33      2.85 o 
  -5  -4   3      154.74      156.42      1.89 o 
  -4  -4   3       41.18       36.36      0.59 o 
  -3  -4   3       64.09       55.50      0.69 o 
  -2  -4   3      677.88      691.05      6.60 o 
  -1  -4   3       25.61       18.41      0.76 o 
   0  -4   3       10.81        8.66      0.41 o 
   1  -4   3        5.39        7.94      0.20 o 
   2  -4   3        5.94        6.45      0.22 o 
   3  -4   3      118.25      117.73      1.48 o 
   4  -4   3       36.51       44.64      0.69 o 
   5  -4   3        7.43        5.97      0.30 o 
   6  -4   3        3.02        3.54      0.26 o 
   7  -4   3        1.84        1.56      0.22 o 
   8  -4   3        0.43        0.39      0.26 o 
 -11  -3   3        0.62        0.47      0.21 o 
 -10  -3   3       21.89       25.40      0.68 o 
  -9  -3   3        0.12        0.02      0.15 o 
  -8  -3   3        0.05        0.25      0.14 o 
  -7  -3   3       99.30       90.61      1.33 o 
  -6  -3   3       14.97       12.29      0.32 o 
  -5  -3   3        5.84        5.95      0.20 o 
  -4  -3   3        0.17        0.08      0.06 o 
  -3  -3   3      134.03      166.26      2.15 o 
  -2  -3   3       17.93       19.44      0.32 o 
  -1  -3   3      307.38      342.46      3.88 o 
   0  -3   3        5.62        6.01      0.16 o 
   1  -3   3        7.75        8.64      0.29 o 
   2  -3   3      370.06      374.63      3.64 o 
   3  -3   3       11.10        9.80      0.26 o 
   4  -3   3      113.36      122.97      1.54 o 
   5  -3   3       24.79       27.70      0.49 o 
   6  -3   3        1.20        1.04      0.21 o 
   7  -3   3        2.34        3.02      0.25 o 
   8  -3   3        0.02        0.31      0.20 o 
   9  -3   3        3.41        4.13      0.43 o 
 -11  -2   3        2.93        3.26      0.33 o 
 -10  -2   3        1.94        2.21      0.26 o 
  -9  -2   3       13.79       12.45      0.44 o 
  -8  -2   3        6.42        7.37      0.33 o 
  -7  -2   3       21.45       22.42      0.48 o 
  -6  -2   3        1.31        1.06      0.12 o 
  -5  -2   3        0.05       -0.08      0.08 o 
  -4  -2   3       76.04       70.11      1.24 o 
  -3  -2   3       39.76       38.60      0.78 o 
  -2  -2   3       61.39       54.90      0.86 o 
   0  -2   3     2954.14     3058.65     41.25 o 
   1  -2   3       25.91       22.39      0.52 o 
   3  -2   3       43.28       41.24      0.55 o 
   4  -2   3       74.29       80.14      1.25 o 
   5  -2   3       94.95       99.26      1.39 o 
   6  -2   3        1.73        1.58      0.16 o 
   7  -2   3        0.32       -0.03      0.22 o 
   8  -2   3        1.15        2.00      0.24 o 
   9  -2   3        1.57        1.67      0.36 o 
  10  -2   3        1.12        0.89      0.31 o 
 -10  -1   3       13.31       14.46      0.61 o 
  -9  -1   3        6.17        5.54      0.39 o 
  -8  -1   3       12.00        9.26      0.61 o 
  -7  -1   3        2.24        4.65      0.38 o 
  -6  -1   3       62.83       55.73      0.98 o 
  -5  -1   3       12.93       17.83      0.41 o 
  -4  -1   3       67.83       77.96      1.20 o 
  -3  -1   3      879.25      945.89     17.93 o 
  -1  -1   3      198.24      181.50      3.57 o 
   0  -1   3       69.39       73.70      1.09 o 
   1  -1   3     4502.27     4436.61     86.85 o 
   2  -1   3        8.34        8.68      0.19 o 
   3  -1   3       76.25       97.71      1.18 o 
   4  -1   3       36.06       36.89      0.51 o 
   5  -1   3       17.89       16.09      0.37 o 
   6  -1   3       21.50       20.25      0.44 o 
   7  -1   3       19.40       20.39      0.46 o 
   8  -1   3        4.57        4.00      0.29 o 
   9  -1   3        0.36       -0.15      0.26 o 
  10  -1   3        1.16        1.53      0.38 o 
 -10   0   3        5.15        5.89      0.45 o 
  -9   0   3        0.94        0.80      0.23 o 
  -8   0   3        4.42        3.74      0.32 o 
  -7   0   3       10.55        5.40      0.33 o 
  -6   0   3        1.36        1.91      0.19 o 
  -5   0   3       29.81       41.90      0.89 o 
  -4   0   3      127.44      156.40      2.25 o 
  -3   0   3        4.88       13.05      0.49 o 
  -2   0   3      760.44      858.43     15.54 o 
  -1   0   3        0.12        1.01      0.35 o 
   0   0   3       28.69       25.61      0.37 o 
   1   0   3       69.42       86.39      1.24 o 
   2   0   3      621.62      654.75     10.10 o 
   3   0   3      182.07      164.47      2.88 o 
   4   0   3      297.30      333.90      4.12 o 
   5   0   3       63.52       67.04      0.82 o 
   6   0   3        3.18        1.68      0.15 o 
   7   0   3        3.58        6.34      0.28 o 
   8   0   3       20.41       21.72      0.50 o 
   9   0   3        5.95        4.98      0.48 o 
  10   0   3        0.07        0.31      0.30 o 
 -10   1   3        0.21        0.10      0.24 o 
  -9   1   3       14.79       15.19      0.61 o 
  -8   1   3       12.18        9.93      0.45 o 
  -7   1   3        7.21        5.65      0.42 o 
  -6   1   3        5.03        1.93      0.19 o 
  -5   1   3        2.07        0.06      0.13 o 
  -4   1   3      373.39      344.10      5.63 o 
  -3   1   3        3.43        3.69      0.21 o 
  -2   1   3       18.41       10.27      0.21 o 
  -1   1   3     3849.23     3710.08     73.89 o 
   0   1   3        2.37        0.65      0.20 o 
   1   1   3       43.72       53.88      0.77 o 
   2   1   3     2223.04     2241.76     30.51 o 
   3   1   3      186.01      195.39      3.14 o 
   4   1   3       88.82       91.00      2.32 o 
   5   1   3       78.26       77.80      1.09 o 
   6   1   3       56.96       53.14      0.75 o 
   7   1   3       68.72       65.71      0.92 o 
   8   1   3      184.59      179.33      2.19 o 
   9   1   3        3.94        4.95      0.37 o 
  10   1   3        3.20        3.29      0.94 o 
  11   1   3        0.01        0.00      0.31 o 
  -9   2   3        2.57        2.09      0.28 o 
  -8   2   3       17.02       15.97      0.52 o 
  -7   2   3        0.10        0.01      0.27 o 
  -6   2   3        7.09        7.43      0.42 o 
  -5   2   3        3.07        3.24      0.21 o 
  -4   2   3       24.70       24.98      0.60 o 
  -3   2   3       50.33       53.56      0.85 o 
  -2   2   3      112.29      111.97      1.44 o 
  -1   2   3        0.70        0.64      0.10 o 
   0   2   3      178.62      172.40      3.54 o 
   1   2   3       49.36       52.52      0.85 o 
   3   2   3     1509.78      777.42     20.47 o 
   4   2   3     1201.95     1284.15     15.37 o 
   5   2   3       44.41       46.39      0.64 o 
   6   2   3        5.80        5.19      0.22 o 
   7   2   3        5.03        5.13      0.23 o 
   8   2   3      294.21      305.59      4.42 o 
   9   2   3       18.31       16.84      0.51 o 
  10   2   3       15.90       16.09      0.60 o 
  11   2   3        0.39        0.88      0.44 o 
  -9   3   3        0.14        0.76      0.22 o 
  -8   3   3        7.16        7.78      0.45 o 
  -7   3   3        4.03        4.13      0.30 o 
  -6   3   3       40.53       40.05      0.85 o 
  -5   3   3        2.68        2.01      0.26 o 
  -4   3   3       91.40       85.61      1.77 o 
  -3   3   3       98.45      101.54      1.52 o 
  -2   3   3       36.39       40.86      0.58 o 
  -1   3   3     3159.19     3360.97     44.99 o 
   0   3   3        0.53        1.26      0.09 o 
   1   3   3      513.07      581.46      7.81 o 
   2   3   3       70.90       88.91      2.52 o 
   3   3   3       83.98      109.79      1.80 o 
   4   3   3      716.28      815.32      8.96 o 
   5   3   3      277.47      261.20      3.24 o 
   6   3   3       28.84       30.21      0.61 o 
   7   3   3      404.32      396.57      5.57 o 
   8   3   3        1.35        0.53      0.19 o 
   9   3   3        0.26       -0.11      0.22 o 
  10   3   3        2.61        2.31      0.25 o 
  11   3   3        0.00       -0.28      0.21 o 
  -8   4   3        0.09        0.09      0.19 o 
  -7   4   3        4.17        3.19      0.28 o 
  -6   4   3       51.67       49.25      0.99 o 
  -5   4   3      117.66      110.02      1.83 o 
  -4   4   3      167.47      165.64      2.47 o 
  -2   4   3        9.00        3.99      0.24 o 
  -1   4   3      101.36      118.13      1.92 o 
   0   4   3     1199.88     1257.15     21.45 o 
   1   4   3       50.90       51.98      0.80 o 
   3   4   3       25.91       27.97      0.56 o 
   4   4   3       17.67       23.60      0.34 o 
   5   4   3        4.58        7.97      0.21 o 
   6   4   3       92.47       97.55      1.43 o 
   7   4   3       10.43        8.85      0.29 o 
   8   4   3        7.00       10.12      0.43 o 
   9   4   3        0.19       -0.01      0.25 o 
  10   4   3        6.19        6.16      0.51 o 
  11   4   3        0.02       -0.33      0.23 o 
  -8   5   3        2.14        2.48      0.31 o 
  -7   5   3        0.61        0.68      0.21 o 
  -6   5   3        1.65        1.77      0.23 o 
  -5   5   3      141.09      135.53      2.16 o 
  -4   5   3      146.10      134.98      2.10 o 
  -3   5   3      149.91      148.03      2.23 o 
  -2   5   3      308.51      317.96      6.32 o 
   0   5   3       19.01       24.24      0.56 o 
   1   5   3       40.07       45.31      2.12 o 
   2   5   3       29.73       29.03      0.97 o 
   3   5   3        0.00        0.19      0.09 o 
   4   5   3        9.35       10.28      0.27 o 
   5   5   3       50.58       54.41      0.72 o 
   6   5   3        9.80        6.49      0.26 o 
   7   5   3        0.91        0.67      0.22 o 
   8   5   3       13.82       16.92      0.65 o 
   9   5   3       14.42       15.71      1.66 o 
  10   5   3        2.06        1.74      0.27 o 
  11   5   3        0.02       -0.05      0.22 o 
  -7   6   3        6.33        6.25      0.42 o 
  -6   6   3        0.04       -0.19      0.22 o 
  -5   6   3       15.42       17.42      0.54 o 
  -4   6   3       22.16       24.32      0.63 o 
  -3   6   3       16.89       15.38      0.45 o 
  -2   6   3       39.35       40.11      0.78 o 
  -1   6   3      133.59      128.68      1.96 o 
   0   6   3       28.35       36.02      1.03 o 
   1   6   3       15.30       15.86      1.09 o 
   2   6   3        8.84       10.70      0.42 o 
   3   6   3        0.50        0.23      0.10 o 
   4   6   3      126.68      142.51      2.10 o 
   5   6   3        0.26        0.02      0.09 o 
   6   6   3       12.90       15.37      0.33 o 
   7   6   3       35.33       34.67      0.70 o 
   8   6   3       10.92       12.11      0.54 o 
   9   6   3        0.43        0.55      0.25 o 
  10   6   3       14.29       17.73      0.59 o 
  11   6   3        6.91       10.46      0.67 o 
  -6   7   3        6.57        6.87      0.44 o 
  -5   7   3        1.64        1.00      0.22 o 
  -4   7   3       13.51       11.94      0.46 o 
  -3   7   3        0.02       -0.20      0.14 o 
  -2   7   3        5.27        6.06      0.39 o 
  -1   7   3       75.87       70.76      1.22 o 
   0   7   3       38.00       39.13      1.74 o 
   1   7   3        1.63        2.46      0.26 o 
   2   7   3       39.32       43.84      1.12 o 
   3   7   3      208.54      212.46      3.06 o 
   4   7   3        0.76        0.48      0.13 o 
   5   7   3        5.13        8.50      0.37 o 
   6   7   3        7.87        7.24      0.37 o 
   7   7   3       18.10       12.33      0.33 o 
   8   7   3       14.52       11.80      0.41 o 
   9   7   3        1.50        0.94      0.41 o 
  10   7   3        0.01       -0.12      0.19 o 
  11   7   3        0.41       -0.03      0.23 o 
  -5   8   3        4.45        4.55      0.40 o 
  -4   8   3        0.98        0.84      0.25 o 
  -3   8   3        3.94        3.26      0.37 o 
  -2   8   3        9.49        7.11      0.49 o 
  -1   8   3       13.64       11.80      0.49 o 
   0   8   3        0.26        0.58      0.19 o 
   1   8   3       25.68       26.28      0.73 o 
   2   8   3      250.39      252.26      4.22 o 
   3   8   3      521.66      517.58      8.30 o 
   4   8   3       74.38       71.02      1.39 o 
   5   8   3       24.28       21.46      0.62 o 
   6   8   3        0.43        0.12      0.28 o 
   7   8   3        0.33        0.59      0.20 o 
   8   8   3        1.90        1.37      0.43 o 
   9   8   3        0.06        0.00      0.16 o 
  10   8   3       11.50       13.30      0.49 o 
  11   8   3        3.20        3.69      0.42 o 
  -4   9   3        0.32        0.36      0.26 o 
  -3   9   3        0.32        0.32      0.23 o 
  -2   9   3       55.11       55.38      1.32 o 
  -1   9   3       16.44       16.76      0.64 o 
   0   9   3       40.62       42.71      1.07 o 
   1   9   3       37.12       38.41      1.36 o 
   2   9   3        0.09       -0.10      0.17 o 
   3   9   3       48.95       48.10      1.51 o 
   4   9   3        6.30        4.32      0.47 o 
   5   9   3       73.80       70.99      2.70 o 
   6   9   3        2.91        3.30      0.33 o 
   7   9   3        3.44        3.30      0.33 o 
   8   9   3        1.59        3.52      0.57 o 
   9   9   3        0.28        0.77      0.44 o 
  10   9   3        0.11        1.37      0.56 o 
  -2  10   3        3.79        2.94      0.36 o 
  -1  10   3        0.06        0.40      0.57 o 
   0  10   3        0.07       -0.06      0.21 o 
   1  10   3       13.45       12.93      1.08 o 
   2  10   3        4.63        5.11      0.40 o 
   3  10   3       10.27       10.04      0.69 o 
   4  10   3        0.09        0.05      0.26 o 
   5  10   3        1.52        1.51      0.26 o 
   6  10   3        2.96        2.98      0.34 o 
   7  10   3        4.72        5.67      0.70 o 
   8  10   3       11.81       12.63      0.95 o 
   9  10   3       10.18       10.83      0.94 o 
   0  11   3        0.54        0.80      0.35 o 
   1  11   3        3.15        3.26      0.38 o 
   2  11   3        0.38        0.42      0.30 o 
   3  11   3        0.52        0.46      0.30 o 
   4  11   3        6.88        7.07      0.47 o 
   5  11   3       13.83       13.59      0.59 o 
   6  11   3        0.00       -0.03      0.22 o 
   7  11   3       34.07       33.82      1.60 o 
   8  11   3       11.38        9.59      0.93 o 
   3  12   3        0.50        0.90      0.35 o 
   4  12   3        4.99        4.95      0.43 o 
   5  12   3        5.96        5.62      0.46 o 
  -7 -10   4        0.53        0.28      0.32 o 
  -6 -10   4        0.20        0.13      0.24 o 
  -5 -10   4        2.43        2.90      0.32 o 
  -4 -10   4        0.00        0.04      0.20 o 
  -3 -10   4        0.14        0.08      0.29 o 
  -2 -10   4        8.60        9.79      0.67 o 
  -1 -10   4        0.42        0.37      0.31 o 
   0 -10   4        0.46        0.09      0.31 o 
  -8  -9   4        7.14        5.25      1.22 o 
  -7  -9   4        0.93        1.02      0.26 o 
  -6  -9   4        0.27       -0.17      0.20 o 
  -5  -9   4        0.88        0.79      0.23 o 
  -4  -9   4        0.46        0.55      0.23 o 
  -3  -9   4        4.85        5.53      0.37 o 
  -2  -9   4        5.09        5.89      0.37 o 
  -1  -9   4        2.07        2.15      0.76 o 
   0  -9   4        0.82        0.75      0.45 o 
   1  -9   4        1.56        1.28      0.88 o 
   2  -9   4        1.98        1.30      0.38 o 
  -9  -8   4        1.01        1.09      0.48 o 
  -8  -8   4        0.41        0.16      0.50 o 
  -7  -8   4       13.14       14.22      0.73 o 
  -6  -8   4       10.43       11.20      0.72 o 
  -5  -8   4        5.39        5.07      0.36 o 
  -4  -8   4       10.88       11.05      0.52 o 
  -3  -8   4        2.94        2.25      0.27 o 
  -2  -8   4        0.03        0.18      0.16 o 
  -1  -8   4        4.45        5.00      0.29 o 
   0  -8   4        0.11        0.03      0.15 o 
   1  -8   4        3.33        2.46      0.31 o 
   2  -8   4       13.20       11.94      0.56 o 
   3  -8   4        1.23        0.80      0.27 o 
   4  -8   4        0.34        0.40      0.26 o 
 -10  -7   4        3.79        2.91      0.61 o 
  -9  -7   4        3.85        5.50      0.71 o 
  -8  -7   4        8.05        7.63      1.01 o 
  -7  -7   4        6.67        6.34      0.58 o 
  -6  -7   4       13.47       15.40      0.53 o 
  -5  -7   4        0.28        0.09      0.15 o 
  -4  -7   4        6.76        7.06      0.34 o 
  -3  -7   4        6.04        4.59      0.28 o 
  -2  -7   4       23.00       24.49      0.66 o 
  -1  -7   4        0.40        0.04      0.14 o 
   0  -7   4        0.17        0.16      0.15 o 
   1  -7   4        2.50        1.87      0.20 o 
   2  -7   4        1.37        1.96      0.28 o 
   3  -7   4        5.47        5.39      0.41 o 
   4  -7   4        0.23       -0.07      0.28 o 
   5  -7   4        0.27       -0.13      0.53 o 
 -10  -6   4        3.59        6.32      0.77 o 
  -9  -6   4        0.01        0.42      0.26 o 
  -8  -6   4       11.21       11.52      0.57 o 
  -7  -6   4       17.30       14.86      0.40 o 
  -6  -6   4       43.71       38.61      0.65 o 
  -5  -6   4        5.71        5.84      0.27 o 
  -4  -6   4        4.05        3.78      0.20 o 
  -3  -6   4        1.52        0.91      0.14 o 
  -2  -6   4       57.42       58.65      1.04 o 
  -1  -6   4       15.60       15.39      0.43 o 
   0  -6   4        6.71        6.56      0.23 o 
   1  -6   4        1.73        2.62      0.17 o 
   2  -6   4       20.24       21.64      0.42 o 
   3  -6   4        2.19        1.11      0.18 o 
   4  -6   4        8.10        9.17      0.51 o 
   5  -6   4        0.73        0.42      0.28 o 
   6  -6   4        0.38        0.50      0.31 o 
 -10  -5   4        8.04        8.18      0.49 o 
  -9  -5   4       13.86       15.53      0.46 o 
  -8  -5   4       20.68       19.24      0.53 o 
  -7  -5   4        0.24        0.21      0.18 o 
  -6  -5   4      291.31      281.74      3.73 o 
  -5  -5   4       18.40       19.90      0.54 o 
  -4  -5   4        0.22        0.12      0.10 o 
  -3  -5   4       11.73        9.44      0.29 o 
  -2  -5   4      104.13      112.25      1.41 o 
  -1  -5   4        0.76        0.86      0.12 o 
   0  -5   4        0.79        0.72      0.12 o 
   1  -5   4       30.40       36.29      0.55 o 
   2  -5   4        0.85        0.56      0.12 o 
   3  -5   4       32.74       30.88      0.55 o 
   4  -5   4       15.33       15.84      0.38 o 
   5  -5   4        3.26        3.46      0.30 o 
   6  -5   4        2.12        1.62      0.29 o 
   7  -5   4        0.51        0.50      0.27 o 
 -11  -4   4        0.35        0.51      0.22 o 
 -10  -4   4        0.45        0.96      0.29 o 
  -9  -4   4        2.98        3.17      0.25 o 
  -8  -4   4       14.32       14.36      0.41 o 
  -7  -4   4       70.14       69.75      1.09 o 
  -6  -4   4       33.95       34.00      0.59 o 
  -5  -4   4       35.82       34.81      0.63 o 
  -4  -4   4        6.24        5.71      0.20 o 
  -3  -4   4      180.90      172.90      2.27 o 
  -2  -4   4       49.16       51.84      0.62 o 
  -1  -4   4        0.86        0.47      0.12 o 
   0  -4   4      333.39      364.23      5.10 o 
   1  -4   4       42.06       42.70      0.94 o 
   2  -4   4       14.63       14.24      0.30 o 
   3  -4   4       48.87       46.03      0.70 o 
   4  -4   4        1.63        1.79      0.16 o 
   5  -4   4       23.36       20.24      0.47 o 
   6  -4   4        2.49        4.05      0.31 o 
   7  -4   4        1.69        2.27      0.32 o 
   8  -4   4        0.08       -0.02      0.25 o 
 -11  -3   4        0.46        0.31      0.21 o 
 -10  -3   4        0.07       -0.04      0.23 o 
  -9  -3   4        2.82        3.20      0.27 o 
  -8  -3   4       14.31       13.18      0.39 o 
  -7  -3   4        0.25        0.52      0.13 o 
  -6  -3   4        7.16        8.77      0.40 o 
  -5  -3   4       26.27       24.52      0.57 o 
  -4  -3   4        0.61        0.70      0.12 o 
  -3  -3   4        1.00        0.67      0.11 o 
  -2  -3   4       37.98       32.67      0.53 o 
  -1  -3   4      319.87      393.65      5.41 o 
   0  -3   4        3.12        4.40      0.18 o 
   1  -3   4     1621.50     1734.24     17.77 o 
   2  -3   4        3.84        4.39      0.21 o 
   3  -3   4        0.01        0.28      0.10 o 
   4  -3   4       21.47       25.74      0.48 o 
   5  -3   4        1.90        2.59      0.18 o 
   6  -3   4       51.44       56.20      0.86 o 
   7  -3   4        0.02       -0.18      0.19 o 
   8  -3   4        0.82        0.87      0.27 o 
   9  -3   4        0.00       -0.26      0.25 o 
 -10  -2   4        1.78        1.82      0.46 o 
  -9  -2   4        5.11        4.26      0.40 o 
  -8  -2   4        9.53        9.51      0.38 o 
  -7  -2   4       10.82       11.75      0.39 o 
  -6  -2   4        3.31        3.21      0.27 o 
  -5  -2   4      158.27      167.23      2.19 o 
  -4  -2   4      149.33      178.41      2.60 o 
  -3  -2   4      520.44      531.60      8.57 o 
  -2  -2   4      250.75      255.64      5.01 o 
  -1  -2   4       18.44       22.89      0.45 o 
   0  -2   4      130.56      124.28      1.47 o 
   1  -2   4      788.38      771.61      8.02 o 
   2  -2   4     2364.80     2429.05     48.80 o 
   3  -2   4        0.93        1.83      0.35 o 
   4  -2   4      100.86       43.54      1.54 o 
   5  -2   4       37.90       35.62      0.75 o 
   6  -2   4        5.92        5.01      0.26 o 
   7  -2   4        0.22        0.25      0.15 o 
   8  -2   4        1.26        1.48      0.32 o 
   9  -2   4        0.62        1.14      0.34 o 
 -10  -1   4       23.54       23.71      0.78 o 
  -9  -1   4        1.28        1.17      0.24 o 
  -8  -1   4       61.71       57.87      1.24 o 
  -7  -1   4        1.89        0.62      0.15 o 
  -6  -1   4        7.02        6.13      0.49 o 
  -5  -1   4        3.42        3.31      0.33 o 
  -4  -1   4       89.49       95.47      1.71 o 
  -3  -1   4     1071.66     1169.43     34.26 o 
  -2  -1   4     1392.29     1370.40     90.71 o 
  -1  -1   4      139.94      124.87     11.02 o 
   2  -1   4      500.68      549.27     10.42 o 
   3  -1   4      174.03      163.12      2.09 o 
   4  -1   4       38.18       34.95      1.72 o 
   5  -1   4        0.35        0.50      0.12 o 
   6  -1   4       28.79       31.17      0.60 o 
   7  -1   4        1.29        0.96      0.17 o 
   8  -1   4       12.32       12.80      0.79 o 
   9  -1   4        0.45        0.28      0.46 o 
  10  -1   4        0.12       -0.43      0.28 o 
 -10   0   4        1.21        1.64      0.29 o 
  -9   0   4        3.50        2.77      0.36 o 
  -8   0   4        3.67        5.25      0.35 o 
  -7   0   4      318.52      282.15      4.63 o 
  -6   0   4        0.62        0.45      0.18 o 
  -4   0   4        0.74        0.01      0.08 o 
  -2   0   4        2.19        1.77      0.21 o 
   0   0   4      174.98      166.06      2.30 o 
   2   0   4      291.58      261.70      7.59 o 
   3   0   4       28.75       36.11      0.63 o 
   4   0   4        0.70        2.42      0.14 o 
   5   0   4        0.04       -0.05      0.05 o 
   6   0   4        5.78        5.67      0.25 o 
   7   0   4       46.62       46.33      0.80 o 
   8   0   4        2.42        2.20      0.29 o 
   9   0   4        0.02       -0.40      0.23 o 
  10   0   4       11.83       12.45      0.84 o 
 -10   1   4        3.65        3.22      0.34 o 
  -9   1   4        9.10        8.23      0.48 o 
  -8   1   4       14.01       13.49      0.54 o 
  -7   1   4        0.75        1.79      0.22 o 
  -6   1   4       12.30       10.50      0.38 o 
  -5   1   4        4.49        2.72      0.56 o 
  -4   1   4       12.98       14.52      0.58 o 
  -3   1   4       41.41       43.61      0.61 o 
  -2   1   4        4.30        6.66      0.25 o 
  -1   1   4        0.42       -0.31      0.16 o 
   0   1   4       13.20       10.18      0.27 o 
   1   1   4        0.89        3.36      0.10 o 
   3   1   4       23.80       24.68      0.61 o 
   4   1   4       28.45       26.81      0.38 o 
   5   1   4       70.14       56.88      0.77 o 
   6   1   4        4.34        6.24      0.26 o 
   7   1   4      202.66      201.03      2.97 o 
   8   1   4       97.76      105.05      1.99 o 
   9   1   4        6.71        7.54      0.43 o 
  10   1   4        5.34        4.15      0.89 o 
  11   1   4        0.51        0.93      0.35 o 
  -9   2   4        2.01        1.61      0.39 o 
  -8   2   4        0.48        0.83      0.20 o 
  -7   2   4       20.87       19.07      0.53 o 
  -6   2   4       22.75       22.49      0.54 o 
  -5   2   4        2.07        1.64      0.15 o 
  -4   2   4       99.17      100.26      1.38 o 
  -3   2   4        2.85        1.61      0.08 o 
  -2   2   4      457.10      465.16      5.67 o 
  -1   2   4       62.34       75.87      1.70 o 
   0   2   4       65.70       72.68      1.60 o 
   1   2   4      896.97      916.11     17.30 o 
   2   2   4       21.57       31.41      0.72 o 
   3   2   4       36.45       48.04      0.87 o 
   4   2   4      865.09      843.55     11.23 o 
   5   2   4        0.08        0.50      0.08 o 
   6   2   4       85.71       80.31      1.30 o 
   7   2   4        2.54        3.80      0.31 o 
   8   2   4       51.92       52.83      1.15 o 
   9   2   4       22.83       24.14      0.73 o 
  10   2   4        0.70        1.07      0.26 o 
  11   2   4        0.67        1.05      0.34 o 
  -9   3   4        0.98        0.50      0.23 o 
  -8   3   4        6.30        6.55      0.39 o 
  -7   3   4        3.35        2.69      0.35 o 
  -6   3   4       25.26       24.07      0.59 o 
  -5   3   4      119.47      114.98      1.79 o 
  -4   3   4      112.96       93.44      1.45 o 
  -3   3   4        6.27        8.22      0.21 o 
  -2   3   4      195.33      217.71      2.73 o 
  -1   3   4        1.86        3.04      0.20 o 
   0   3   4      502.95      542.76      8.89 o 
   1   3   4      209.35      230.06      3.13 o 
   2   3   4      112.51      133.28      2.65 o 
   3   3   4      169.74      182.88      2.92 o 
   4   3   4      390.88      395.79      4.82 o 
   5   3   4      190.04      203.34      2.57 o 
   6   3   4       71.02       71.86      1.04 o 
   7   3   4       66.49       62.98      0.97 o 
   8   3   4        2.44        3.15      0.44 o 
   9   3   4       16.39       15.78      0.57 o 
  10   3   4        2.44        1.52      0.33 o 
  11   3   4        0.63        0.92      0.41 o 
  -8   4   4       13.79       12.77      0.58 o 
  -7   4   4        3.56        4.00      0.31 o 
  -6   4   4        0.13        0.14      0.15 o 
  -5   4   4       33.45       33.40      0.91 o 
  -4   4   4      447.33      452.44      6.30 o 
  -3   4   4       63.37       60.19      0.99 o 
  -2   4   4      238.13      245.35      3.03 o 
  -1   4   4       50.79       47.54      0.63 o 
   0   4   4      383.02      447.17      5.37 o 
   1   4   4      134.31      146.37      1.82 o 
   2   4   4       13.04       25.70      0.46 o 
   3   4   4      293.14      341.04      6.40 o 
   4   4   4        8.99        7.84      0.24 o 
   5   4   4       66.28       73.29      1.01 o 
   6   4   4      163.05      170.25      2.21 o 
   7   4   4        4.86        3.66      0.22 o 
   8   4   4       66.33       62.53      1.27 o 
   9   4   4        2.36        3.46      1.08 o 
  10   4   4        8.74       10.59      0.60 o 
  11   4   4        0.96        0.81      0.34 o 
  -7   5   4        8.05        8.68      0.44 o 
  -6   5   4       28.89       30.16      0.73 o 
  -5   5   4        9.71       10.60      0.40 o 
  -4   5   4      128.04      127.92      2.00 o 
  -3   5   4      107.39      111.71      1.74 o 
  -2   5   4      278.66      289.97      4.08 o 
  -1   5   4       16.14       19.10      0.44 o 
   0   5   4        0.57       -0.02      0.04 o 
   1   5   4      265.74      281.64      3.91 o 
   2   5   4      143.99      131.81      2.60 o 
   3   5   4        5.00        5.16      0.21 o 
   4   5   4        7.42        6.66      0.21 o 
   5   5   4       79.32       79.95      1.45 o 
   6   5   4       11.40       17.27      0.41 o 
   7   5   4        4.02        2.09      0.18 o 
   8   5   4        7.27        7.38      0.44 o 
   9   5   4        5.70        5.65      0.43 o 
  10   5   4        0.00        0.19      0.26 o 
  11   5   4       12.50       14.65      0.74 o 
  -7   6   4        2.20        3.19      0.33 o 
  -6   6   4       16.07       13.10      0.51 o 
  -5   6   4        4.93        5.40      0.34 o 
  -4   6   4        0.85        1.22      0.31 o 
  -3   6   4       12.70       11.99      0.40 o 
  -2   6   4        1.99        2.89      0.21 o 
  -1   6   4        3.18        1.71      0.16 o 
   0   6   4        5.30        4.51      0.39 o 
   3   6   4      374.00      392.77      6.25 o 
   4   6   4       41.24       40.41      0.83 o 
   5   6   4       44.74       46.45      0.95 o 
   6   6   4      116.40       84.29      1.57 o 
   7   6   4       81.34       64.26      1.09 o 
   8   6   4        7.80        5.84      0.38 o 
   9   6   4       13.49       11.80      0.55 o 
  10   6   4        0.00       -0.21      0.25 o 
  11   6   4       15.79       20.33      0.84 o 
  -6   7   4        0.03       -0.28      0.18 o 
  -5   7   4        0.44        0.36      0.19 o 
  -4   7   4        8.57        8.88      0.40 o 
  -3   7   4        7.78        7.92      0.36 o 
  -2   7   4       28.64       25.15      0.60 o 
  -1   7   4        1.01        0.73      0.14 o 
   0   7   4       28.62       26.36      0.67 o 
   1   7   4        1.80        1.88      0.20 o 
   2   7   4      766.45      756.71     14.08 o 
   3   7   4        7.21        7.87      0.75 o 
   4   7   4      140.62      129.12      2.22 o 
   5   7   4       42.29       39.99      0.88 o 
   6   7   4       24.08       18.90      0.58 o 
   7   7   4      115.62      101.40      1.89 o 
   8   7   4        0.21        0.15      0.14 o 
   9   7   4        6.63        4.64      0.38 o 
  10   7   4        5.04        5.66      0.45 o 
  11   7   4        4.25        5.18      0.47 o 
  -5   8   4        4.84        5.18      0.49 o 
  -4   8   4        0.27        0.05      0.29 o 
  -3   8   4        0.11       -0.24      0.17 o 
  -2   8   4       19.20       18.29      0.62 o 
  -1   8   4        1.38        1.01      0.20 o 
   0   8   4        1.85        1.53      0.33 o 
   1   8   4        2.82        2.66      0.26 o 
   2   8   4       45.79       46.02      1.21 o 
   3   8   4      312.67      323.80      5.30 o 
   4   8   4        9.74        8.02      1.44 o 
   5   8   4      123.25      105.88      1.93 o 
   6   8   4       17.28       17.79      0.58 o 
   7   8   4        5.98        6.84      0.41 o 
   8   8   4        2.87        3.02      0.36 o 
   9   8   4        0.51        0.38      0.43 o 
  10   8   4        1.68        2.30      0.60 o 
  11   8   4        0.30       -0.44      0.53 o 
  -3   9   4        0.32        0.28      0.21 o 
  -2   9   4        2.74        2.08      0.30 o 
  -1   9   4        0.01        0.08      0.19 o 
   0   9   4        1.14        0.54      0.23 o 
   1   9   4       11.35       10.25      0.48 o 
   2   9   4        2.06        1.31      0.30 o 
   3   9   4       18.44       19.40      1.05 o 
   4   9   4       15.52       13.25      0.63 o 
   5   9   4        2.76        3.14      0.29 o 
   6   9   4       10.10        9.94      1.11 o 
   7   9   4       39.54       38.43      0.98 o 
   8   9   4       19.08       18.43      1.09 o 
   9   9   4        0.62        0.72      0.46 o 
  10   9   4        5.80        5.68      0.77 o 
  -2  10   4        4.13        3.94      0.40 o 
  -1  10   4        4.70        3.64      0.37 o 
   0  10   4        0.13       -0.15      0.20 o 
   1  10   4        7.56        7.38      0.55 o 
   2  10   4        0.13       -0.08      0.23 o 
   3  10   4       32.32       31.23      1.05 o 
   4  10   4       15.07       14.93      0.70 o 
   5  10   4        3.10        3.58      0.36 o 
   6  10   4        4.43        6.82      0.44 o 
   7  10   4       12.02       12.21      0.54 o 
   8  10   4        1.32        0.98      0.46 o 
   9  10   4        3.88        4.78      0.71 o 
   0  11   4        0.37        0.65      0.26 o 
   1  11   4        0.18        0.15      0.28 o 
   2  11   4        2.78        3.33      0.44 o 
   3  11   4       11.11       10.25      0.69 o 
   4  11   4        0.00       -0.15      0.25 o 
   5  11   4        6.51        6.86      0.46 o 
   6  11   4        7.79        8.85      0.52 o 
   7  11   4        4.20        4.19      0.48 o 
   8  11   4        0.55       -0.08      0.42 o 
   3  12   4        0.47        0.62      0.32 o 
   4  12   4        0.02        0.42      0.32 o 
   5  12   4        5.74        6.87      0.48 o 
   6  12   4       22.37       25.70      1.55 o 
  -6 -10   5        0.10       -0.05      0.24 o 
  -5 -10   5        1.02        0.66      0.43 o 
  -4 -10   5        1.76        1.82      0.29 o 
  -3 -10   5        0.70        0.93      0.24 o 
  -2 -10   5        1.05        0.80      0.34 o 
  -1 -10   5        0.24        0.28      0.44 o 
  -8  -9   5        0.10        0.02      0.32 o 
  -7  -9   5        0.89        0.84      0.34 o 
  -6  -9   5        1.85        1.12      0.25 o 
  -5  -9   5        3.48        3.92      0.38 o 
  -4  -9   5        2.12        2.66      0.31 o 
  -3  -9   5        1.36        1.55      0.27 o 
  -2  -9   5        6.62        5.93      0.46 o 
  -1  -9   5        0.98        0.87      0.29 o 
   0  -9   5        1.37        1.34      0.35 o 
   1  -9   5        3.20        3.95      0.49 o 
   2  -9   5        1.26        1.08      0.30 o 
  -9  -8   5        0.24        0.12      0.40 o 
  -8  -8   5        0.07       -0.33      0.28 o 
  -7  -8   5        2.62        1.72      0.39 o 
  -6  -8   5        8.72        8.09      0.62 o 
  -5  -8   5        1.74        1.30      0.24 o 
  -4  -8   5        5.21        5.52      0.37 o 
  -3  -8   5        0.00        0.27      0.20 o 
  -2  -8   5        1.81        1.92      0.23 o 
  -1  -8   5        6.39        7.43      0.36 o 
   0  -8   5        0.02        0.02      0.16 o 
   1  -8   5        1.03        0.50      0.33 o 
   2  -8   5        3.26        3.12      0.36 o 
   3  -8   5        0.33        0.51      0.27 o 
  -9  -7   5        0.07        0.04      0.39 o 
  -8  -7   5        7.29        8.67      0.66 o 
  -7  -7   5       11.13       13.22      1.76 o 
  -6  -7   5       91.65       90.04      1.86 o 
  -5  -7   5       10.69       13.52      0.45 o 
  -4  -7   5       12.72       11.74      0.41 o 
  -3  -7   5       56.21       54.85      1.07 o 
  -2  -7   5       37.08       39.99      1.18 o 
  -1  -7   5       61.48       64.59      1.19 o 
   0  -7   5       23.96       27.75      0.67 o 
   1  -7   5        0.20       -0.07      0.15 o 
   2  -7   5        7.14        7.82      0.37 o 
   3  -7   5        1.74        1.42      0.28 o 
   4  -7   5        0.07       -0.13      0.22 o 
   5  -7   5        1.64        1.19      0.30 o 
 -10  -6   5       12.05       12.95      0.99 o 
  -9  -6   5       15.82       17.54      1.48 o 
  -8  -6   5        0.99        0.62      0.17 o 
  -7  -6   5       40.61       38.51      0.70 o 
  -6  -6   5        2.17        1.38      0.20 o 
  -5  -6   5      410.26      427.82      4.93 o 
  -4  -6   5       16.28       17.85      0.40 o 
  -3  -6   5       10.01        7.47      0.29 o 
  -2  -6   5       21.67       24.97      0.53 o 
  -1  -6   5        0.41        0.20      0.14 o 
   0  -6   5        0.08        0.12      0.19 o 
   1  -6   5        0.55        0.86      0.17 o 
   2  -6   5        9.87       11.15      0.61 o 
   3  -6   5        2.52        1.63      0.21 o 
   4  -6   5        2.15        1.05      0.27 o 
   5  -6   5        0.02       -0.18      0.25 o 
   6  -6   5        0.61        1.08      0.34 o 
 -10  -5   5        8.19        9.37      0.43 o 
  -9  -5   5        4.74        5.70      0.33 o 
  -8  -5   5       20.50       20.78      0.52 o 
  -7  -5   5        1.58        1.86      0.19 o 
  -6  -5   5       57.59       59.96      1.00 o 
  -5  -5   5       30.42       31.80      0.63 o 
  -4  -5   5       28.36       25.56      0.50 o 
  -3  -5   5       80.02       73.38      1.10 o 
  -2  -5   5        5.84        5.96      0.33 o 
  -1  -5   5      125.44      114.39      1.61 o 
   0  -5   5        1.99        2.37      0.21 o 
   1  -5   5        1.96        2.11      0.20 o 
   2  -5   5        2.50        2.68      0.24 o 
   3  -5   5       20.64       20.57      0.55 o 
   4  -5   5       12.34       13.98      0.51 o 
   5  -5   5        2.82        1.28      0.33 o 
   6  -5   5        1.56        1.62      0.35 o 
   7  -5   5        0.75        1.16      0.36 o 
 -10  -4   5        7.95        7.84      0.43 o 
  -9  -4   5       15.53       18.69      0.72 o 
  -8  -4   5        4.21        3.87      0.34 o 
  -7  -4   5        5.64        4.74      0.26 o 
  -6  -4   5        6.66        5.60      0.31 o 
  -5  -4   5        0.72        0.61      0.13 o 
  -4  -4   5       38.88       35.63      0.72 o 
  -3  -4   5       22.03       14.89      0.31 o 
  -2  -4   5       50.48       60.04      0.99 o 
  -1  -4   5       14.41       21.13      0.47 o 
   0  -4   5        0.88        0.40      0.10 o 
   1  -4   5        1.96        1.47      0.12 o 
   2  -4   5        6.42        8.61      0.24 o 
   3  -4   5       56.12       54.14      0.83 o 
   4  -4   5        0.05        0.04      0.15 o 
   5  -4   5       15.36       19.21      0.54 o 
   6  -4   5       31.27       32.67      1.95 o 
   7  -4   5        0.91        1.10      0.29 o 
   8  -4   5        1.17        1.54      0.47 o 
 -10  -3   5        0.86        1.18      0.27 o 
  -9  -3   5        0.08        0.43      0.18 o 
  -8  -3   5        9.74        8.01      0.38 o 
  -7  -3   5        5.27        5.88      0.34 o 
  -6  -3   5        7.42        5.80      0.26 o 
  -5  -3   5       16.61       14.39      0.36 o 
  -4  -3   5       56.36       61.61      1.06 o 
  -3  -3   5       41.70       35.99      1.12 o 
  -2  -3   5       10.83       14.97      0.43 o 
  -1  -3   5       26.61       24.77      0.44 o 
   0  -3   5       87.13      103.95      1.29 o 
   1  -3   5      740.77      773.31      7.02 o 
   2  -3   5        0.33        0.21      0.14 o 
   3  -3   5       12.35       16.35      0.36 o 
   4  -3   5        3.03        1.32      0.19 o 
   5  -3   5       23.19       19.37      0.53 o 
   6  -3   5        3.67        2.77      0.47 o 
   7  -3   5        1.41        1.83      0.30 o 
   8  -3   5        2.09        2.83      0.37 o 
   9  -3   5        0.03        0.18      0.36 o 
 -10  -2   5        0.70        0.57      0.25 o 
  -9  -2   5        1.49        1.18      0.24 o 
  -8  -2   5        1.80        2.12      0.28 o 
  -7  -2   5        7.89        4.67      0.28 o 
  -6  -2   5      115.64      118.84      1.86 o 
  -5  -2   5        0.25        0.07      0.12 o 
  -4  -2   5       26.26       19.41      1.04 o 
  -3  -2   5       15.67       15.18      0.42 o 
  -2  -2   5       56.85       67.89      1.29 o 
  -1  -2   5       71.83       64.79      1.04 o 
   0  -2   5      237.22      255.06      2.92 o 
   1  -2   5      934.81     1018.55     10.52 o 
   2  -2   5      504.87      537.04      5.17 o 
   3  -2   5       85.99       63.43      2.05 o 
   4  -2   5        1.29        0.83      0.32 o 
   5  -2   5       18.66       20.01      0.51 o 
   6  -2   5        9.84        8.59      0.43 o 
   7  -2   5        5.70        4.09      0.37 o 
   8  -2   5        0.09        0.16      0.27 o 
   9  -2   5        2.51        2.47      0.43 o 
 -10  -1   5        8.71        7.15      0.48 o 
  -9  -1   5        2.25        2.35      0.29 o 
  -8  -1   5        0.13        0.01      0.14 o 
  -7  -1   5       12.09       12.66      0.42 o 
  -6  -1   5       74.63       55.21      0.98 o 
  -5  -1   5        2.74        1.23      0.21 o 
  -4  -1   5       12.19       14.12      0.82 o 
  -3  -1   5      295.79      278.65     38.23 o 
  -2  -1   5      630.18      726.40     11.70 o 
  -1  -1   5        1.72        2.19      0.18 o 
   0  -1   5       75.67       62.84      1.12 o 
   1  -1   5        3.22        2.23      0.11 o 
   2  -1   5      164.52      160.45      1.89 o 
   3  -1   5      132.11      137.02      2.05 o 
   4  -1   5       33.22       20.31      0.90 o 
   5  -1   5        0.01       -0.04      0.09 o 
   6  -1   5        1.29        0.44      0.19 o 
   7  -1   5        0.71        0.00      0.20 o 
   8  -1   5       26.29       30.44      1.06 o 
   9  -1   5        0.02        0.23      0.47 o 
  10  -1   5        0.08        0.00      0.30 o 
 -10   0   5       25.12       28.96      0.90 o 
  -9   0   5        5.32        5.43      0.40 o 
  -8   0   5        0.50        0.40      0.19 o 
  -7   0   5        0.46        0.42      0.15 o 
  -6   0   5       11.08        9.76      0.33 o 
  -5   0   5        2.78        5.01      0.41 o 
  -3   0   5      298.89      291.91      5.85 o 
  -2   0   5      136.15      150.46      1.83 o 
  -1   0   5      210.55      198.02      2.98 o 
   0   0   5       61.68       54.69      0.95 o 
   1   0   5        0.03        0.18      0.08 o 
   2   0   5        4.04        2.60      0.15 o 
   3   0   5      187.24      203.75      2.56 o 
   4   0   5       13.71       15.19      0.30 o 
   5   0   5        4.78        6.04      0.24 o 
   6   0   5       16.27       12.78      0.49 o 
   7   0   5       11.93       11.69      0.50 o 
   8   0   5       49.04       53.94      1.20 o 
   9   0   5       11.55       10.06      0.51 o 
  10   0   5        1.00        0.75      0.34 o 
  -9   1   5        0.13       -0.09      0.18 o 
  -8   1   5        5.55        4.91      0.35 o 
  -7   1   5        1.18        0.55      0.17 o 
  -6   1   5        1.69        1.65      0.17 o 
  -5   1   5      113.10      110.89      1.70 o 
  -4   1   5       60.25       59.74      0.96 o 
  -3   1   5        0.13        0.07      0.05 o 
  -2   1   5       25.18       20.02      0.35 o 
  -1   1   5       38.04       38.74      1.05 o 
   0   1   5        3.21        2.31      0.13 o 
   1   1   5        5.14        6.49      0.18 o 
   2   1   5       33.59       27.77      0.84 o 
   3   1   5       68.09       78.03      1.19 o 
   4   1   5      682.51      780.91      9.44 o 
   5   1   5       15.90       21.55      0.36 o 
   6   1   5        2.46        0.94      0.15 o 
   7   1   5        0.18        0.23      0.18 o 
   8   1   5        3.85        4.40      0.35 o 
   9   1   5       57.65       56.88      1.27 o 
  10   1   5        0.73        0.93      0.32 o 
  11   1   5        1.52        0.99      0.35 o 
  -9   2   5        0.15        0.06      0.18 o 
  -8   2   5        0.67        0.38      0.18 o 
  -7   2   5        0.13        0.11      0.17 o 
  -6   2   5       65.79       64.51      1.14 o 
  -5   2   5       71.82       72.13      1.09 o 
  -4   2   5        3.60        4.81      0.19 o 
  -3   2   5      166.56      176.23      2.25 o 
  -2   2   5      349.34      359.64      6.02 o 
  -1   2   5      392.47      426.20      8.64 o 
   1   2   5      117.88      120.14      1.89 o 
   2   2   5      156.70      163.54      3.26 o 
   3   2   5       64.30       68.06      1.17 o 
   4   2   5       13.51       13.38      0.32 o 
   5   2   5      819.24      883.60     10.68 o 
   6   2   5       15.76       16.90      0.40 o 
   7   2   5      146.56      157.34      2.38 o 
   8   2   5       19.03       18.16      0.60 o 
   9   2   5        0.60        0.33      0.21 o 
  10   2   5        0.69        0.93      0.27 o 
  11   2   5        0.17        0.10      0.33 o 
  -9   3   5        0.44        0.30      0.21 o 
  -8   3   5        2.59        2.12      0.28 o 
  -7   3   5        0.69        0.42      0.17 o 
  -6   3   5        1.77        1.62      0.19 o 
  -5   3   5       94.92       88.45      1.43 o 
  -4   3   5      113.76      110.18      1.68 o 
  -3   3   5        2.95        5.63      0.15 o 
  -2   3   5       45.02       46.66      0.67 o 
  -1   3   5        9.05        8.68      0.50 o 
   1   3   5     1099.91     1240.02     16.58 o 
   2   3   5       51.31       59.65      1.01 o 
   3   3   5       20.26       13.86      0.34 o 
   4   3   5       23.04       28.81      0.54 o 
   5   3   5       15.37       21.42      0.39 o 
   6   3   5      274.34      262.40      3.32 o 
   7   3   5       34.34       34.05      0.62 o 
   8   3   5        2.95        1.74      0.24 o 
   9   3   5        5.07        5.05      0.37 o 
  10   3   5        5.47        5.21      0.40 o 
  11   3   5        0.39        0.08      0.33 o 
  -8   4   5        0.01       -0.04      0.19 o 
  -7   4   5        0.00        0.06      0.17 o 
  -6   4   5        3.67        3.87      0.36 o 
  -5   4   5        0.62        0.29      0.13 o 
  -4   4   5      972.39      959.91     13.06 o 
  -3   4   5       33.65       29.21      0.56 o 
  -2   4   5      402.10      421.67      5.76 o 
  -1   4   5      426.87      448.44      5.50 o 
   0   4   5      146.10      154.30      2.15 o 
   1   4   5       83.49       98.63      1.05 o 
   2   4   5        7.69        5.81      0.20 o 
   3   4   5        5.98        8.91      0.52 o 
   4   4   5       60.87       63.63      1.33 o 
   5   4   5       12.69       12.58      0.32 o 
   6   4   5       19.89       17.55      0.45 o 
   7   4   5       24.52       25.02      0.50 o 
   8   4   5        7.77        6.32      0.41 o 
   9   4   5        9.48        8.57      0.51 o 
  10   4   5        7.08        6.79      0.63 o 
  11   4   5        0.19       -0.42      0.29 o 
  -7   5   5        5.98        6.95      0.41 o 
  -6   5   5        9.22        8.39      0.39 o 
  -5   5   5        3.96        4.33      0.28 o 
  -4   5   5        0.01       -0.05      0.12 o 
  -3   5   5       33.98       32.00      0.64 o 
  -2   5   5       93.46       94.13      1.45 o 
  -1   5   5       34.06       36.27      0.49 o 
   0   5   5      407.32      424.40      4.66 o 
   1   5   5      126.65      158.06      1.80 o 
   2   5   5       57.54       66.79      1.54 o 
   3   5   5       36.41       49.59      1.12 o 
   4   5   5      113.60      113.77      2.35 o 
   5   5   5        2.12        4.39      0.34 o 
   6   5   5        2.01        1.39      0.18 o 
   7   5   5        2.48        2.88      0.19 o 
   8   5   5        2.15        1.71      0.29 o 
   9   5   5        1.77        1.68      0.29 o 
  10   5   5        6.31        8.04      0.53 o 
  11   5   5        6.60        7.99      0.71 o 
  -6   6   5       16.50       15.65      0.53 o 
  -5   6   5        0.25        0.09      0.15 o 
  -4   6   5       25.78       22.44      0.80 o 
  -3   6   5        3.00        2.02      0.19 o 
  -2   6   5        9.19        6.03      0.39 o 
  -1   6   5       88.05       74.80      1.21 o 
   0   6   5       67.69       61.46      1.01 o 
   1   6   5        3.99        2.00      0.17 o 
   2   6   5        1.13        0.78      0.21 o 
   3   6   5      863.70      869.31     16.78 o 
   4   6   5       41.37       32.69      0.88 o 
   5   6   5       16.00       17.25      0.49 o 
   6   6   5       31.51       21.77      0.59 o 
   7   6   5        7.22        6.63      0.51 o 
   8   6   5       26.73       24.63      0.56 o 
   9   6   5        1.41        2.30      0.29 o 
  10   6   5        0.18        0.23      0.24 o 
  11   6   5        3.82        3.40      0.73 o 
  -6   7   5        0.93        0.94      0.24 o 
  -5   7   5        0.09        0.04      0.23 o 
  -4   7   5        1.40        1.94      0.23 o 
  -3   7   5        7.01        6.54      0.33 o 
  -2   7   5       47.66       40.64      0.81 o 
  -1   7   5        0.88        0.22      0.14 o 
   0   7   5        5.63        6.01      0.31 o 
   1   7   5       96.98       95.43      1.74 o 
   2   7   5       28.62       28.80      0.81 o 
   3   7   5      430.56      420.17      7.97 o 
   4   7   5      465.00      455.29      8.65 o 
   5   7   5       37.20       37.08      1.06 o 
   6   7   5       61.01       54.78      1.14 o 
   7   7   5        0.15        0.32      0.17 o 
   8   7   5       11.01       11.32      0.49 o 
   9   7   5        0.26        0.20      0.40 o 
  10   7   5        6.61        6.15      0.81 o 
  11   7   5        0.03        0.42      0.62 o 
  -5   8   5        2.72        2.38      0.34 o 
  -4   8   5        0.72        0.69      0.33 o 
  -3   8   5        0.28        0.27      0.31 o 
  -2   8   5        9.01        8.35      0.42 o 
  -1   8   5      152.43      145.60      3.49 o 
   0   8   5       35.72       31.28      0.82 o 
   1   8   5      196.43      192.42      3.29 o 
   2   8   5      213.89      217.37      4.34 o 
   3   8   5       49.82       47.63      1.24 o 
   4   8   5       14.41       12.57      0.57 o 
   5   8   5       33.18       33.82      1.01 o 
   6   8   5        0.21        0.33      0.17 o 
   7   8   5       18.16       13.68      0.52 o 
   8   8   5        0.12        0.15      0.21 o 
   9   8   5        0.15        0.30      0.43 o 
  10   8   5        0.43        0.13      0.52 o 
  11   8   5        0.26        0.71      0.62 o 
  -3   9   5        1.02        2.17      0.31 o 
  -2   9   5        4.60        4.80      0.68 o 
  -1   9   5        1.35        1.38      0.32 o 
   0   9   5       13.16       13.43      0.53 o 
   1   9   5       15.57       16.93      0.59 o 
   2   9   5       17.38       17.74      1.60 o 
   3   9   5        3.50        2.81      0.33 o 
   4   9   5       18.25       16.38      0.68 o 
   5   9   5        3.47        2.60      0.33 o 
   6   9   5        3.02        3.42      0.31 o 
   7   9   5        4.42        4.20      0.36 o 
   8   9   5        3.39        2.47      0.30 o 
   9   9   5       10.17        9.49      0.91 o 
  10   9   5        6.47        6.73      0.85 o 
  -2  10   5        3.67        3.53      0.37 o 
  -1  10   5        0.01       -0.06      0.20 o 
   0  10   5        1.19        1.11      0.25 o 
   1  10   5        7.90        6.88      0.52 o 
   2  10   5        2.47        2.47      0.35 o 
   3  10   5        1.32        2.09      0.33 o 
   4  10   5        0.44        0.93      0.27 o 
   5  10   5       44.73       45.30      1.38 o 
   6  10   5       16.21       17.14      1.33 o 
   7  10   5       20.48       22.31      0.73 o 
   8  10   5        3.69        4.09      0.47 o 
   9  10   5       22.96       29.44      1.54 o 
   0  11   5        0.71        1.02      0.27 o 
   1  11   5        0.06        0.06      0.25 o 
   2  11   5        5.26        5.80      0.53 o 
   3  11   5        0.00       -0.35      0.74 o 
   4  11   5        0.61        1.05      0.33 o 
   5  11   5       25.81       25.87      2.01 o 
   6  11   5        0.29        0.96      0.27 o 
   7  11   5       11.63       13.97      0.61 o 
   8  11   5        0.04       -0.72      0.36 o 
   4  12   5        1.14        0.35      0.30 o 
   5  12   5        0.86        0.77      0.34 o 
  -4 -10   6        0.61        0.18      0.24 o 
  -3 -10   6        1.24        1.09      0.28 o 
  -7  -9   6        1.16        1.34      0.38 o 
  -6  -9   6        0.57        0.34      0.38 o 
  -5  -9   6        0.31        0.38      0.31 o 
  -4  -9   6        0.01       -0.20      0.20 o 
  -3  -9   6        0.05       -0.14      0.20 o 
  -2  -9   6        0.01        0.14      0.28 o 
  -1  -9   6        0.43        0.18      0.22 o 
   0  -9   6        0.01        0.19      0.38 o 
   1  -9   6        0.17       -0.11      0.25 o 
  -8  -8   6        2.76        2.20      0.61 o 
  -7  -8   6        1.03        0.62      0.47 o 
  -6  -8   6        9.10        7.60      0.98 o 
  -5  -8   6       12.87       14.71      0.78 o 
  -4  -8   6        0.14        0.08      0.20 o 
  -3  -8   6       18.89       20.57      0.60 o 
  -2  -8   6        5.10        4.88      0.32 o 
  -1  -8   6       12.69       12.27      0.58 o 
   0  -8   6        0.76        0.74      0.21 o 
   1  -8   6        0.12        0.19      0.18 o 
   2  -8   6        0.04       -0.12      0.29 o 
   3  -8   6        1.19        1.26      0.31 o 
  -9  -7   6        1.35        1.81      0.53 o 
  -8  -7   6        0.04       -0.36      0.27 o 
  -7  -7   6        9.90       10.41      0.70 o 
  -6  -7   6       46.43       39.64      1.06 o 
  -5  -7   6       11.77        9.49      0.52 o 
  -4  -7   6        0.34        0.52      0.21 o 
  -3  -7   6        0.90        1.33      0.20 o 
  -2  -7   6       13.41       12.63      0.44 o 
  -1  -7   6        5.89        6.35      0.34 o 
   0  -7   6        0.53        0.71      0.28 o 
   1  -7   6        0.02       -0.18      0.16 o 
   2  -7   6        3.55        4.07      0.30 o 
   3  -7   6        0.68        0.14      0.24 o 
   4  -7   6        0.26       -0.18      0.35 o 
  -9  -6   6        4.88        4.51      0.47 o 
  -8  -6   6        2.95        2.25      0.25 o 
  -7  -6   6        1.97        1.87      0.23 o 
  -6  -6   6       46.70       44.71      0.85 o 
  -5  -6   6       40.45       39.11      0.90 o 
  -4  -6   6        0.44        0.14      0.16 o 
  -3  -6   6        3.05        3.00      0.21 o 
  -2  -6   6       11.30       11.37      0.32 o 
  -1  -6   6       18.88       15.94      0.61 o 
   0  -6   6        6.40        7.28      0.35 o 
   1  -6   6        3.97        4.36      0.29 o 
   2  -6   6        0.00       -0.26      0.15 o 
   3  -6   6        0.13       -0.19      0.17 o 
   4  -6   6        2.08        2.44      0.25 o 
   5  -6   6        1.04        1.32      0.30 o 
   6  -6   6        0.07       -0.21      0.24 o 
 -10  -5   6        4.54        4.01      0.31 o 
  -9  -5   6        1.50        1.15      0.21 o 
  -8  -5   6        6.29        5.50      0.31 o 
  -7  -5   6       38.83       34.43      0.66 o 
  -6  -5   6        0.04       -0.22      0.13 o 
  -5  -5   6        0.00        0.20      0.14 o 
  -4  -5   6        0.51        0.53      0.16 o 
  -3  -5   6       10.20       11.40      0.29 o 
  -2  -5   6       73.39       70.69      0.98 o 
  -1  -5   6       21.03       20.78      0.47 o 
   0  -5   6        6.65        6.53      0.29 o 
   1  -5   6      133.70      140.09      2.22 o 
   2  -5   6        0.00       -0.01      0.17 o 
   3  -5   6        0.20       -0.08      0.16 o 
   4  -5   6        0.12       -0.13      0.16 o 
   5  -5   6        0.30        0.04      0.17 o 
   6  -5   6        0.40        0.33      0.42 o 
   7  -5   6        0.79        1.20      0.36 o 
 -10  -4   6        0.25        0.02      0.20 o 
  -9  -4   6        0.00       -0.06      0.19 o 
  -8  -4   6        2.24        2.88      0.27 o 
  -7  -4   6       23.57       23.64      0.54 o 
  -6  -4   6       20.50       18.69      0.46 o 
  -5  -4   6        5.22        5.51      0.27 o 
  -4  -4   6        6.64        6.20      0.31 o 
  -3  -4   6       47.01       47.27      0.79 o 
  -2  -4   6        3.01        2.10      0.14 o 
  -1  -4   6        0.86        0.22      0.10 o 
   0  -4   6      152.27      160.85      2.17 o 
   1  -4   6        1.44        1.67      0.21 o 
   2  -4   6      278.86      281.53      3.68 o 
   3  -4   6        1.08        0.79      0.19 o 
   4  -4   6        0.04       -0.29      0.14 o 
   5  -4   6       19.81       19.35      0.63 o 
   6  -4   6        9.17        8.83      0.54 o 
   7  -4   6        3.86        3.62      0.60 o 
   8  -4   6        1.11        0.62      0.33 o 
 -10  -3   6        0.01        0.07      0.22 o 
  -9  -3   6        1.57        1.49      0.23 o 
  -8  -3   6       15.03       14.90      0.49 o 
  -7  -3   6        0.44        0.40      0.16 o 
  -6  -3   6       33.00       32.06      0.70 o 
  -5  -3   6        0.25        0.13      0.12 o 
  -4  -3   6        8.80        9.91      0.39 o 
  -3  -3   6      171.90      177.67      2.56 o 
  -2  -3   6      160.68      167.39      2.82 o 
  -1  -3   6        0.49        0.41      0.15 o 
   0  -3   6        0.01        0.13      0.09 o 
   1  -3   6      111.44      128.48      1.59 o 
   2  -3   6      256.31      256.40      3.02 o 
   3  -3   6      152.78      160.10      1.84 o 
   4  -3   6        0.99        1.29      0.17 o 
   5  -3   6        4.28        3.58      0.27 o 
   6  -3   6        0.68        0.24      0.18 o 
   7  -3   6        0.40        0.20      0.25 o 
   8  -3   6        0.44        0.49      0.58 o 
 -10  -2   6        6.40        6.10      0.52 o 
  -9  -2   6        4.91        4.57      0.40 o 
  -8  -2   6        5.46        4.95      0.32 o 
  -7  -2   6       82.44       70.80      1.29 o 
  -6  -2   6       26.45       21.83      0.54 o 
  -5  -2   6       28.37       25.17      0.63 o 
  -4  -2   6      141.82      154.24      3.23 o 
  -3  -2   6        9.26        8.54      0.42 o 
  -2  -2   6     1066.46     1179.50     18.77 o 
  -1  -2   6       84.96       93.84      1.46 o 
   0  -2   6        2.09        3.30      0.18 o 
   1  -2   6      526.98      544.53      6.67 o 
   2  -2   6      158.39      155.65      1.86 o 
   3  -2   6       27.94       28.37      0.48 o 
   4  -2   6        0.94        0.77      0.14 o 
   5  -2   6       13.99       16.21      0.55 o 
   6  -2   6        1.38        2.49      0.28 o 
   7  -2   6        0.58        0.17      0.22 o 
   8  -2   6        7.11        7.97      0.46 o 
   9  -2   6        0.53        0.47      0.33 o 
 -10  -1   6        0.09        0.20      0.24 o 
  -9  -1   6        0.13        0.38      0.22 o 
  -8  -1   6       27.83       25.63      1.23 o 
  -7  -1   6       35.07       28.26      0.66 o 
  -6  -1   6      154.05      129.46      2.01 o 
  -5  -1   6       16.66       17.97      0.58 o 
  -2  -1   6       20.69       21.00      0.79 o 
  -1  -1   6       32.46       29.43      0.51 o 
   0  -1   6       52.80       58.58      0.95 o 
   1  -1   6        2.35        2.09      0.18 o 
   2  -1   6       10.77       11.08      0.25 o 
   3  -1   6        6.47       10.65      0.31 o 
   4  -1   6        0.13       -0.05      0.11 o 
   5  -1   6       37.06       38.22      0.69 o 
   6  -1   6        1.94        2.30      0.27 o 
   7  -1   6       14.86       14.06      0.56 o 
   8  -1   6       11.83       12.74      0.55 o 
   9  -1   6        0.00        0.23      0.31 o 
  10  -1   6        4.53        4.48      0.53 o 
  -9   0   6        1.41        1.32      0.26 o 
  -8   0   6       50.60       47.23      1.09 o 
  -7   0   6        3.31        2.88      0.24 o 
  -6   0   6        5.79        6.63      0.29 o 
  -5   0   6       26.75       25.11      0.66 o 
  -3   0   6       81.77       70.00      1.22 o 
  -2   0   6       30.49       24.27      0.33 o 
  -1   0   6       26.44       26.71      0.43 o 
   0   0   6      815.77      844.71     14.43 o 
   1   0   6       63.34       73.93      1.34 o 
   2   0   6       56.35       59.15      0.96 o 
   3   0   6       16.35       17.82      0.32 o 
   4   0   6       11.87       12.43      0.29 o 
   5   0   6       12.49       14.18      0.37 o 
   6   0   6       45.56       48.26      0.92 o 
   7   0   6        0.30        0.21      0.20 o 
   8   0   6       76.62       87.06      1.75 o 
   9   0   6       35.73       38.72      1.00 o 
  10   0   6        6.65        7.97      0.63 o 
  -9   1   6        0.00       -0.05      0.18 o 
  -8   1   6       20.99       22.63      0.63 o 
  -7   1   6       16.59       13.37      0.44 o 
  -6   1   6       59.40       56.82      0.94 o 
  -5   1   6        0.03       -0.14      0.09 o 
  -4   1   6       31.38       29.89      0.61 o 
  -3   1   6        4.37        5.15      0.13 o 
  -2   1   6       26.86       30.90      0.51 o 
  -1   1   6       35.01       33.29      0.52 o 
   0   1   6       55.79       59.34      0.81 o 
   1   1   6        0.07        0.47      0.07 o 
   2   1   6       24.26       25.92      0.56 o 
   3   1   6       10.75       10.77      0.28 o 
   4   1   6       73.11       72.21      1.01 o 
   5   1   6        0.18       -0.09      0.10 o 
   6   1   6       20.53       16.98      0.42 o 
   7   1   6        0.06       -0.04      0.17 o 
   8   1   6        1.97        2.35      0.29 o 
   9   1   6       23.45       24.53      0.77 o 
  10   1   6        0.93        0.97      0.29 o 
  -9   2   6        0.01       -0.13      0.18 o 
  -8   2   6        3.24        2.94      0.29 o 
  -7   2   6       24.43       22.33      0.58 o 
  -6   2   6        6.31        6.40      0.30 o 
  -5   2   6       31.37       35.47      0.73 o 
  -4   2   6      340.05      319.23      4.04 o 
  -3   2   6       30.58       39.66      0.61 o 
  -2   2   6        5.68        7.76      0.33 o 
  -1   2   6       22.22       26.08      0.76 o 
   0   2   6      206.20      221.28      6.49 o 
   1   2   6      222.52      236.23      2.82 o 
   2   2   6       21.04       30.23      0.60 o 
   3   2   6       14.26       15.66      0.33 o 
   4   2   6       34.78       45.94      0.69 o 
   5   2   6       15.31       19.50      0.39 o 
   6   2   6       88.18       91.65      1.30 o 
   7   2   6       16.59       15.51      0.41 o 
   8   2   6       11.31       15.95      0.57 o 
   9   2   6        0.40        0.12      0.23 o 
  10   2   6        0.40        0.19      0.25 o 
  11   2   6        1.19        1.23      0.35 o 
  -8   3   6       13.76       15.51      0.54 o 
  -7   3   6       22.27       22.01      0.59 o 
  -6   3   6        3.31        3.83      0.41 o 
  -5   3   6       28.95       29.57      0.62 o 
  -4   3   6        5.64        7.24      0.31 o 
  -3   3   6     1743.22     1696.30     20.48 o 
  -2   3   6       57.49       60.86      1.25 o 
  -1   3   6      471.85      493.24      8.18 o 
   0   3   6       54.55       67.32      1.58 o 
   1   3   6      263.41      301.41      4.65 o 
   2   3   6      128.81      124.04      2.01 o 
   3   3   6        0.70        1.49      0.22 o 
   4   3   6       94.31      102.61      1.52 o 
   5   3   6       16.74       16.04      0.39 o 
   6   3   6      172.77      173.19      2.26 o 
   7   3   6        0.00        0.14      0.11 o 
   8   3   6       18.33       15.68      0.64 o 
   9   3   6        0.11        0.35      0.22 o 
  10   3   6        0.45        0.06      0.28 o 
  11   3   6        2.83        3.07      0.45 o 
  -8   4   6       15.41       16.37      0.81 o 
  -7   4   6       57.53       62.43      1.21 o 
  -6   4   6        0.78        0.87      0.17 o 
  -5   4   6       86.92       88.80      1.47 o 
  -4   4   6       33.20       30.56      0.61 o 
  -3   4   6       51.94       53.80      0.89 o 
  -2   4   6       31.77       35.18      0.55 o 
  -1   4   6        0.32        0.13      0.11 o 
   0   4   6        0.93        0.45      0.12 o 
   1   4   6        2.68        1.48      0.09 o 
   2   4   6       24.05       22.56      0.35 o 
   3   4   6       15.25       12.98      0.37 o 
   4   4   6        0.87        0.64      0.11 o 
   5   4   6        0.06        0.05      0.07 o 
   6   4   6       22.94       27.85      0.68 o 
   7   4   6        2.61        1.48      0.16 o 
   8   4   6        2.45        2.13      0.23 o 
   9   4   6       18.13       18.64      0.72 o 
  10   4   6        0.59        1.25      0.31 o 
  11   4   6        0.94        2.26      0.40 o 
  -7   5   6       11.54       11.42      0.47 o 
  -6   5   6        5.61        5.11      0.32 o 
  -5   5   6        1.09        0.91      0.17 o 
  -4   5   6       38.43       39.27      0.77 o 
  -3   5   6        4.56        4.54      0.22 o 
  -2   5   6        3.16        1.68      0.12 o 
  -1   5   6      153.41      159.10      2.00 o 
   0   5   6        8.42        8.01      0.20 o 
   1   5   6       84.13       68.78      0.83 o 
   2   5   6       52.43       53.29      0.82 o 
   4   5   6       24.00       23.82      0.69 o 
   5   5   6      120.83      119.93      2.06 o 
   6   5   6       45.98       43.17      1.38 o 
   7   5   6      188.80      158.49      2.74 o 
   8   5   6       29.79       24.48      0.76 o 
   9   5   6       43.31       42.07      1.14 o 
  10   5   6        0.62       -0.03      0.23 o 
  11   5   6        3.09        2.84      0.41 o 
  -6   6   6        0.29        0.33      0.19 o 
  -5   6   6        4.39        4.71      0.31 o 
  -4   6   6        3.15        2.58      0.22 o 
  -3   6   6        3.75        4.26      0.24 o 
  -2   6   6       75.30       67.43      1.15 o 
  -1   6   6        0.21        0.07      0.09 o 
   0   6   6        2.50        1.79      0.14 o 
   1   6   6       15.18       14.46      0.40 o 
   2   6   6      109.26      110.39      2.23 o 
   3   6   6      654.44      541.03     59.78 o 
   4   6   6        0.81        0.75      0.45 o 
   5   6   6       25.87       23.78      0.76 o 
   6   6   6       12.59        9.77      0.42 o 
   7   6   6       19.27       16.53      0.64 o 
   8   6   6       22.03       19.49      0.64 o 
   9   6   6        1.20        1.30      0.51 o 
  10   6   6        0.42        1.14      0.58 o 
  11   6   6        2.11        1.77      0.70 o 
  -5   7   6       12.88       13.89      0.50 o 
  -4   7   6        1.94        1.83      0.22 o 
  -3   7   6        6.30        5.70      0.31 o 
  -2   7   6        0.49        0.34      0.15 o 
  -1   7   6       58.49       53.87      1.10 o 
   0   7   6       28.62       33.85      0.77 o 
   1   7   6       90.86       80.41      1.50 o 
   2   7   6        4.17        4.35      0.31 o 
   3   7   6      145.34      150.73      3.06 o 
   4   7   6      399.47      385.21      7.37 o 
   5   7   6      144.75      131.37      2.79 o 
   6   7   6       31.49       25.01      0.70 o 
   7   7   6       18.95       20.29      0.64 o 
   8   7   6        2.00        2.18      0.36 o 
   9   7   6        1.20        2.62      0.55 o 
  10   7   6        1.93        1.97      0.62 o 
  11   7   6        1.02        0.86      0.64 o 
  -4   8   6       18.96       22.06      0.72 o 
  -3   8   6        0.13        0.13      0.22 o 
  -2   8   6        0.02       -0.06      0.16 o 
  -1   8   6       13.80       12.56      0.88 o 
   0   8   6        0.42        0.13      0.16 o 
   1   8   6        0.11        0.01      0.15 o 
   2   8   6        0.22       -0.21      0.41 o 
   3   8   6       60.67       60.21      1.46 o 
   4   8   6       37.54       39.36      1.15 o 
   5   8   6        0.80        0.98      0.56 o 
   6   8   6        3.25        3.52      0.29 o 
   7   8   6       15.85       15.30      0.55 o 
   8   8   6        2.20        1.85      0.28 o 
   9   8   6       17.02       20.66      1.22 o 
  10   8   6        0.06       -0.86      0.43 o 
  11   8   6        5.66        6.11      0.88 o 
  -3   9   6        0.25        0.13      0.21 o 
  -2   9   6        7.64        7.22      0.64 o 
  -1   9   6        0.78        0.29      0.19 o 
   0   9   6        0.00       -0.05      0.19 o 
   1   9   6        1.67        1.91      0.25 o 
   2   9   6       32.00       33.08      1.00 o 
   3   9   6       16.58       16.78      0.69 o 
   4   9   6       25.96       26.73      0.89 o 
   5   9   6        2.52        2.39      0.33 o 
   6   9   6        0.00        0.47      0.24 o 
   7   9   6       21.83       25.83      0.77 o 
   8   9   6        0.18       -0.12      0.21 o 
   9   9   6        4.13        4.83      0.71 o 
  10   9   6        7.67       10.67      1.04 o 
  -2  10   6        1.30        1.77      0.30 o 
  -1  10   6        0.40        0.22      0.24 o 
   0  10   6        3.87        3.44      0.34 o 
   1  10   6       13.63       12.27      0.85 o 
   2  10   6        7.17        9.98      0.75 o 
   3  10   6       21.80       23.09      0.85 o 
   4  10   6        1.20        0.76      0.27 o 
   5  10   6        3.56        3.05      0.39 o 
   6  10   6       35.89       39.01      1.63 o 
   7  10   6        0.65        0.67      0.25 o 
   8  10   6        0.00       -0.15      0.21 o 
   9  10   6       11.07       12.81      1.07 o 
   0  11   6        0.99        1.21      0.28 o 
   1  11   6        3.27        3.87      0.44 o 
   2  11   6       18.83       20.72      0.85 o 
   3  11   6        1.38        0.78      0.30 o 
   4  11   6        0.49        0.54      0.45 o 
   5  11   6        0.03       -0.08      0.25 o 
   6  11   6       10.27       12.34      0.71 o 
   7  11   6       19.21       23.63      1.07 o 
   8  11   6        3.64        4.14      0.50 o 
  -6  -9   7        8.04        8.13      0.68 o 
  -5  -9   7       12.32       11.69      0.76 o 
  -4  -9   7        2.20        2.00      0.41 o 
  -3  -9   7        0.06       -0.06      0.22 o 
  -2  -9   7        6.51        6.74      0.44 o 
  -1  -9   7        2.03        2.20      0.45 o 
   0  -9   7        1.27        1.20      0.39 o 
  -7  -8   7        4.33        5.07      0.90 o 
  -6  -8   7        1.82        2.88      0.45 o 
  -5  -8   7       32.94       34.05      1.25 o 
  -4  -8   7        0.59        0.79      0.32 o 
  -3  -8   7        0.69        0.79      0.20 o 
  -2  -8   7        9.78       10.10      0.43 o 
  -1  -8   7        0.00        0.12      0.18 o 
   0  -8   7        5.16        4.98      0.46 o 
   1  -8   7        1.87        1.73      0.25 o 
   2  -8   7        0.71        0.49      0.28 o 
  -8  -7   7        0.20        0.14      0.37 o 
  -7  -7   7        0.90        0.84      0.45 o 
  -6  -7   7       20.89       22.54      1.21 o 
  -5  -7   7       15.29       15.41      0.64 o 
  -4  -7   7       67.91       71.28      2.00 o 
  -3  -7   7        6.11        6.92      0.46 o 
  -2  -7   7        1.20        1.17      0.20 o 
  -1  -7   7        1.15        1.97      0.23 o 
   0  -7   7        0.17       -0.03      0.20 o 
   1  -7   7        0.00        0.13      0.20 o 
   2  -7   7        0.08        0.21      0.19 o 
   3  -7   7        0.00        0.15      0.19 o 
   4  -7   7        0.06       -0.14      0.24 o 
  -9  -6   7        5.96        7.99      0.41 o 
  -8  -6   7        8.09        7.93      0.40 o 
  -7  -6   7       10.35       10.40      0.53 o 
  -6  -6   7        8.54        8.86      0.39 o 
  -5  -6   7        1.70        2.42      0.23 o 
  -4  -6   7       16.13       16.40      1.02 o 
  -3  -6   7       11.68       10.07      0.38 o 
  -2  -6   7        7.50        6.74      0.27 o 
  -1  -6   7        5.71        4.58      0.29 o 
   0  -6   7        3.16        2.32      0.24 o 
   1  -6   7        2.22        1.55      0.22 o 
   2  -6   7        0.01       -0.08      0.17 o 
   3  -6   7        4.36        3.87      0.55 o 
   4  -6   7        0.96        1.11      0.23 o 
   5  -6   7        0.32        0.05      0.27 o 
  -9  -5   7       10.14        9.84      0.52 o 
  -8  -5   7        1.08        2.57      0.25 o 
  -7  -5   7       10.00        9.74      0.44 o 
  -6  -5   7       18.82       18.50      0.49 o 
  -5  -5   7       13.11       12.89      0.42 o 
  -4  -5   7       39.04       38.78      0.84 o 
  -3  -5   7        9.77        8.63      0.34 o 
  -2  -5   7        3.74        2.59      0.48 o 
  -1  -5   7       12.37       10.68      0.38 o 
   0  -5   7        3.32        3.27      0.22 o 
   1  -5   7        8.34        9.64      0.42 o 
   2  -5   7        3.42        3.07      0.27 o 
   3  -5   7        0.07        0.24      0.23 o 
   4  -5   7       15.02       15.88      0.97 o 
   5  -5   7        0.07       -0.12      0.19 o 
   6  -5   7       19.42       20.17      0.77 o 
  -9  -4   7        0.02       -0.14      0.18 o 
  -8  -4   7        0.95        0.72      0.20 o 
  -7  -4   7       18.51       19.50      0.59 o 
  -6  -4   7        1.89        2.22      0.24 o 
  -5  -4   7        4.06        3.94      0.24 o 
  -4  -4   7       40.09       38.41      0.99 o 
  -3  -4   7        9.37       10.59      0.34 o 
  -2  -4   7       30.44       26.36      0.66 o 
  -1  -4   7       26.05       24.94      0.61 o 
   0  -4   7       21.62       23.96      0.50 o 
   1  -4   7      148.90      152.01      1.90 o 
   2  -4   7      166.17      172.03      2.14 o 
   3  -4   7       16.60       18.43      0.54 o 
   4  -4   7        0.07        0.14      0.17 o 
   5  -4   7        1.16        0.87      0.22 o 
   6  -4   7        0.74        0.36      0.21 o 
   7  -4   7        0.58        0.57      0.36 o 
  -9  -3   7        0.12       -0.14      0.18 o 
  -8  -3   7       12.97       13.24      0.48 o 
  -7  -3   7        1.22        0.53      0.17 o 
  -6  -3   7        3.16        2.99      0.27 o 
  -5  -3   7       27.93       29.59      0.80 o 
  -4  -3   7       79.78       72.38      1.48 o 
  -3  -3   7       23.29       25.73      0.52 o 
  -2  -3   7       11.34       10.99      0.96 o 
  -1  -3   7        8.80       11.52      0.39 o 
   0  -3   7       33.70       35.14      0.64 o 
   1  -3   7       19.29       21.09      0.41 o 
   2  -3   7      176.51      174.58      2.14 o 
   3  -3   7       36.58       36.45      0.62 o 
   4  -3   7        1.23        1.31      0.20 o 
   5  -3   7        3.72        4.48      0.31 o 
   6  -3   7        3.96        3.64      0.30 o 
   7  -3   7        0.43        0.12      0.22 o 
   8  -3   7        0.00        0.28      0.30 o 
  -9  -2   7        1.59        1.30      0.26 o 
  -8  -2   7        2.19        2.99      0.33 o 
  -7  -2   7       45.41       40.90      0.86 o 
  -6  -2   7       27.35       24.25      0.59 o 
  -5  -2   7       32.97       26.80      0.86 o 
  -4  -2   7       76.54       71.58      1.44 o 
  -3  -2   7       16.91       18.70      0.55 o 
  -2  -2   7        0.41        0.28      0.15 o 
  -1  -2   7        4.36        7.32      0.29 o 
   0  -2   7       12.29       14.10      0.44 o 
   1  -2   7       61.85       59.50      1.02 o 
   2  -2   7       40.56       44.41      0.71 o 
   3  -2   7       16.17       17.53      0.55 o 
   4  -2   7       10.63        9.70      0.37 o 
   5  -2   7        0.60        1.01      0.18 o 
   6  -2   7        0.05       -0.06      0.19 o 
   7  -2   7        1.41        1.34      0.27 o 
   8  -2   7        6.86        9.56      0.68 o 
   9  -2   7        0.50        0.08      0.31 o 
  -9  -1   7        4.32        4.52      0.48 o 
  -8  -1   7        1.24        1.00      0.22 o 
  -7  -1   7        4.41        4.40      0.29 o 
  -6  -1   7        9.40        8.65      0.35 o 
  -5  -1   7        9.96        7.67      0.30 o 
  -4  -1   7        0.85        0.36      0.15 o 
  -1  -1   7        4.26        5.67      0.28 o 
   0  -1   7       75.78       86.74      1.36 o 
   1  -1   7       98.64       92.10      1.29 o 
   2  -1   7       16.15       16.75      0.39 o 
   3  -1   7       21.44       26.49      0.46 o 
   4  -1   7       18.25       22.94      0.44 o 
   5  -1   7       29.11       35.42      0.61 o 
   6  -1   7        0.01       -0.01      0.29 o 
   7  -1   7        3.05        2.36      0.30 o 
   8  -1   7        3.80        3.89      0.41 o 
   9  -1   7        4.70        6.16      0.44 o 
  -9   0   7       18.22       17.92      0.59 o 
  -8   0   7        2.65        2.10      0.24 o 
  -7   0   7        1.03        1.37      0.19 o 
  -6   0   7        0.02       -0.07      0.11 o 
  -5   0   7        2.44        1.91      0.19 o 
  -4   0   7       19.47       21.72      0.75 o 
  -3   0   7       20.49       22.24      0.62 o 
  -2   0   7        0.79        1.55      0.11 o 
  -1   0   7        2.20        2.17      0.19 o 
   0   0   7       16.73       17.29      0.46 o 
   1   0   7       17.31       15.97      0.44 o 
   2   0   7       92.74       93.64      1.45 o 
   3   0   7        1.39        1.73      0.15 o 
   4   0   7        0.37        0.28      0.11 o 
   5   0   7       49.76       56.11      0.82 o 
   6   0   7        7.10        7.74      0.32 o 
   7   0   7        0.03       -0.15      0.18 o 
   8   0   7        5.18        5.84      0.41 o 
   9   0   7        4.09        3.75      0.37 o 
  10   0   7        6.09        6.20      0.45 o 
  -9   1   7        6.96        8.00      0.47 o 
  -8   1   7        5.34        6.46      0.37 o 
  -7   1   7        0.14        0.46      0.15 o 
  -6   1   7       43.18       45.42      0.80 o 
  -5   1   7       16.68       18.57      0.42 o 
  -4   1   7       62.66       52.67      0.95 o 
  -3   1   7        0.12        0.08      0.06 o 
  -2   1   7      279.65      307.64      4.22 o 
  -1   1   7        1.62        2.67      0.14 o 
   0   1   7      556.42      594.52      6.07 o 
   1   1   7      701.25      756.19     10.32 o 
   3   1   7       15.12       17.53      0.62 o 
   4   1   7        4.15        3.57      0.22 o 
   5   1   7      172.19      173.05      2.08 o 
   6   1   7       38.23       38.13      0.68 o 
   7   1   7        7.76        8.38      0.56 o 
   8   1   7        1.54        1.44      0.26 o 
   9   1   7        5.60        6.03      0.42 o 
  10   1   7        0.25        0.68      0.27 o 
  -8   2   7        0.13        0.00      0.21 o 
  -7   2   7        1.05        1.27      0.20 o 
  -6   2   7        0.44        0.31      0.12 o 
  -5   2   7      131.85      129.47      1.80 o 
  -4   2   7      357.55      362.36      5.19 o 
  -3   2   7      768.72      764.71      9.32 o 
  -2   2   7      160.03      157.07      3.44 o 
  -1   2   7       40.27       44.47      1.16 o 
   0   2   7       16.02       15.66      0.29 o 
   1   2   7      365.63      417.26      4.95 o 
   2   2   7      266.22      284.70      4.67 o 
   3   2   7       46.41       53.26      0.86 o 
   4   2   7       46.32       48.77      0.84 o 
   5   2   7        6.61        7.51      0.48 o 
   6   2   7       36.29       38.07      0.65 o 
   7   2   7        0.11        0.24      0.13 o 
   8   2   7        0.22        0.13      0.18 o 
   9   2   7        0.10        0.13      0.21 o 
  10   2   7        2.34        3.45      0.48 o 
  11   2   7        0.76        0.09      0.32 o 
  -8   3   7        2.60        3.40      0.30 o 
  -7   3   7        3.70        3.51      0.28 o 
  -6   3   7        0.29        0.14      0.13 o 
  -5   3   7        4.42        4.81      0.23 o 
  -4   3   7      208.33      219.37      2.85 o 
  -3   3   7      505.39      496.47      6.12 o 
  -2   3   7        0.21        0.49      0.16 o 
  -1   3   7       18.84       22.59      0.74 o 
   0   3   7      987.27     1075.56     21.48 o 
   1   3   7       25.97       27.47      0.52 o 
   2   3   7       86.85       97.20      1.23 o 
   3   3   7        0.33        0.14      0.07 o 
   4   3   7       85.73       89.37      2.08 o 
   5   3   7       20.48       19.89      0.81 o 
   6   3   7        0.40        0.13      0.13 o 
   7   3   7        0.01       -0.11      0.10 o 
   8   3   7       18.11       17.39      0.55 o 
   9   3   7        6.29        7.26      0.48 o 
  10   3   7        0.46       -0.01      0.34 o 
  11   3   7        3.05        3.34      0.44 o 
  -7   4   7        0.06       -0.25      0.16 o 
  -6   4   7        0.23        0.26      0.15 o 
  -5   4   7        3.19        3.35      0.22 o 
  -4   4   7        8.10        7.59      0.27 o 
  -3   4   7       36.14       36.97      0.72 o 
  -2   4   7       40.41       39.85      0.95 o 
  -1   4   7        5.25        4.81      0.30 o 
   0   4   7       76.62       74.64      1.44 o 
   1   4   7      287.74      318.93      4.35 o 
   2   4   7        1.93        3.14      0.13 o 
   3   4   7        6.73        3.06      0.85 o 
   5   4   7        0.01        0.06      0.10 o 
   6   4   7       23.34       20.80      0.52 o 
   7   4   7        2.49        1.84      0.25 o 
   8   4   7        0.32        0.37      0.23 o 
   9   4   7        9.30        9.65      0.85 o 
  10   4   7        0.00        0.06      0.23 o 
  11   4   7        5.14        5.58      0.48 o 
  -7   5   7        0.24       -0.02      0.18 o 
  -6   5   7        2.02        1.97      0.24 o 
  -5   5   7        3.94        3.59      0.26 o 
  -4   5   7        3.09        3.01      0.20 o 
  -3   5   7        4.46        3.60      0.24 o 
  -2   5   7        6.17        6.70      0.29 o 
  -1   5   7       18.85       14.25      0.28 o 
   0   5   7       38.76       29.66      0.47 o 
   1   5   7        7.86       10.28      0.25 o 
   2   5   7       49.53       57.48      0.88 o 
   4   5   7      182.78      108.92      3.22 o 
   5   5   7       54.69       47.00      1.19 o 
   6   5   7        0.32        0.00      0.14 o 
   7   5   7       19.29       16.07      0.54 o 
   8   5   7        0.52        0.79      0.24 o 
   9   5   7        0.44        0.60      0.49 o 
  10   5   7        0.44        0.29      0.59 o 
  11   5   7        4.88        6.22      0.92 o 
  -6   6   7        0.78        0.80      0.20 o 
  -5   6   7        0.31        0.33      0.16 o 
  -4   6   7        9.09        7.99      0.33 o 
  -3   6   7       37.37       41.04      0.78 o 
  -2   6   7        6.38        4.97      0.26 o 
  -1   6   7       17.62       12.35      0.31 o 
   0   6   7        0.11        1.20      0.12 o 
   1   6   7       53.09       49.35      0.95 o 
   2   6   7        0.26        0.14      0.11 o 
   3   6   7      140.19      137.90      2.77 o 
   4   6   7      457.25      456.00      8.61 o 
   5   6   7      325.66      327.05      6.33 o 
   6   6   7      100.81       90.79      1.68 o 
   7   6   7        7.58        9.20      0.42 o 
   8   6   7       10.77        8.87      0.48 o 
   9   6   7        1.88        2.39      0.58 o 
  10   6   7        4.50        4.37      0.76 o 
  11   6   7        1.16        0.63      0.67 o 
  -5   7   7        1.58        2.07      0.25 o 
  -4   7   7        0.41        0.48      0.17 o 
  -3   7   7        3.71        4.00      0.29 o 
  -2   7   7        0.86        0.54      0.15 o 
  -1   7   7       53.80       51.80      1.05 o 
   0   7   7      473.84      433.18      6.88 o 
   1   7   7       25.19       27.81      0.67 o 
   2   7   7      478.58      467.08      8.77 o 
   3   7   7       25.81       27.91      0.80 o 
   4   7   7       34.77       34.82      1.53 o 
   5   7   7       23.68       24.08      0.79 o 
   6   7   7        5.81        5.60      0.70 o 
   7   7   7       45.02       42.86      0.99 o 
   8   7   7        3.93        3.11      0.32 o 
   9   7   7        1.25        1.05      0.40 o 
  10   7   7        1.76        2.68      0.67 o 
  11   7   7        0.43        0.38      0.63 o 
  -4   8   7       16.97       17.88      0.75 o 
  -3   8   7        7.52        9.62      0.45 o 
  -2   8   7        0.74        0.23      0.16 o 
  -1   8   7        0.63        0.66      0.18 o 
   0   8   7       20.42       19.81      0.58 o 
   1   8   7        2.20        3.33      0.27 o 
   2   8   7        0.46        0.16      0.16 o 
   3   8   7       43.10       40.25      1.08 o 
   4   8   7        4.19        3.88      0.35 o 
   5   8   7       45.71       38.20      1.10 o 
   6   8   7       28.79       31.65      1.01 o 
   7   8   7        0.11        0.24      0.19 o 
   8   8   7       16.14       15.29      0.84 o 
   9   8   7        0.35        0.38      0.29 o 
  10   8   7       20.14       21.94      1.40 o 
  -3   9   7       22.30       24.34      0.77 o 
  -2   9   7        2.73        4.26      0.35 o 
  -1   9   7        4.04        4.16      0.33 o 
   0   9   7        1.98        2.05      0.25 o 
   1   9   7        7.95        6.52      0.39 o 
   2   9   7        5.02        3.60      0.35 o 
   3   9   7       14.10       11.82      0.56 o 
   4   9   7        0.28        0.26      0.21 o 
   5   9   7        5.18        6.53      0.48 o 
   6   9   7       37.59       39.91      1.20 o 
   7   9   7        0.82        0.61      0.28 o 
   8   9   7        1.37        1.16      0.26 o 
   9   9   7        3.42        5.95      0.55 o 
  10   9   7       64.14       75.02      2.86 o 
  -1  10   7       17.02       17.22      0.76 o 
   0  10   7        1.90        2.03      0.29 o 
   1  10   7        3.08        2.65      0.33 o 
   2  10   7        2.77        2.25      0.32 o 
   3  10   7       17.31       15.29      0.67 o 
   4  10   7        9.31        9.72      0.70 o 
   5  10   7       16.82       15.70      0.71 o 
   6  10   7       13.02       13.04      0.68 o 
   7  10   7        1.39        1.93      0.37 o 
   8  10   7        9.20       10.98      0.57 o 
   9  10   7        3.79        2.59      0.63 o 
   1  11   7       10.79       11.36      1.33 o 
   2  11   7        0.72        1.12      0.38 o 
   3  11   7       18.74       20.88      0.86 o 
   4  11   7        3.71        4.08      0.45 o 
   5  11   7        0.41        0.01      0.37 o 
   6  11   7        1.22        0.82      0.31 o 
   7  11   7        6.73        7.88      0.64 o 
   8  11   7        3.43        3.84      0.40 o 
  -4  -9   8        0.88        0.83      0.38 o 
  -3  -9   8        6.88        6.66      0.63 o 
  -2  -9   8        0.05       -0.12      0.31 o 
  -6  -8   8        0.01       -0.18      0.39 o 
  -5  -8   8       30.29       29.51      1.17 o 
  -4  -8   8        0.49       -0.02      0.32 o 
  -3  -8   8        0.37        0.27      0.26 o 
  -2  -8   8        0.65        0.80      0.28 o 
  -1  -8   8        0.36        0.24      0.20 o 
   0  -8   8        6.35        6.83      0.40 o 
   1  -8   8        0.28        0.17      0.22 o 
  -7  -7   8        0.30        0.38      0.27 o 
  -6  -7   8        0.90        0.68      0.28 o 
  -5  -7   8       14.74       13.93      0.64 o 
  -4  -7   8       22.25       21.60      0.89 o 
  -3  -7   8        0.03       -0.14      0.22 o 
  -2  -7   8        0.09        0.06      0.22 o 
  -1  -7   8        3.49        3.06      0.26 o 
   0  -7   8        0.44        0.27      0.19 o 
   1  -7   8        2.07        2.70      0.35 o 
   2  -7   8        0.64        0.38      0.22 o 
   3  -7   8        0.12        0.15      0.26 o 
  -8  -6   8        0.57        0.34      0.19 o 
  -7  -6   8        1.65        1.41      0.23 o 
  -6  -6   8        1.03        0.56      0.18 o 
  -5  -6   8       14.30       14.71      0.46 o 
  -4  -6   8        0.91        1.07      0.22 o 
  -3  -6   8        7.03        7.00      0.35 o 
  -2  -6   8        3.49        3.13      0.26 o 
  -1  -6   8        8.31        7.87      0.49 o 
   0  -6   8        2.08        2.04      0.23 o 
   1  -6   8        3.61        2.87      0.27 o 
   2  -6   8       17.27       17.12      0.55 o 
   3  -6   8        0.30       -0.15      0.20 o 
   4  -6   8        1.14        1.40      0.25 o 
   5  -6   8        1.32        1.50      0.33 o 
  -9  -5   8        0.32        0.71      0.23 o 
  -8  -5   8        1.09        0.66      0.27 o 
  -7  -5   8        0.30        0.35      0.26 o 
  -6  -5   8        0.23        0.35      0.17 o 
  -5  -5   8       10.22        9.70      0.39 o 
  -4  -5   8       29.84       30.23      0.73 o 
  -3  -5   8       27.84       28.43      0.62 o 
  -2  -5   8       36.71       38.11      1.06 o 
  -1  -5   8       19.13       19.71      0.58 o 
   0  -5   8        0.03       -0.05      0.12 o 
   1  -5   8       92.76       90.67      1.56 o 
   2  -5   8       12.63       13.61      0.54 o 
   3  -5   8       36.54       34.11      0.81 o 
   4  -5   8        0.14        0.38      0.21 o 
   5  -5   8        5.36        4.68      0.35 o 
   6  -5   8        0.01        0.34      0.22 o 
  -9  -4   8        0.20        0.46      0.22 o 
  -8  -4   8        0.00       -0.12      0.20 o 
  -7  -4   8        9.44        8.52      0.60 o 
  -6  -4   8        1.94        1.68      0.23 o 
  -5  -4   8       11.34        9.91      0.57 o 
  -4  -4   8       11.98       11.21      0.41 o 
  -3  -4   8        6.71        8.92      0.34 o 
  -2  -4   8       30.35       28.12      0.74 o 
  -1  -4   8       43.97       42.43      0.88 o 
   0  -4   8        0.20        0.40      0.18 o 
   1  -4   8        1.21        1.82      0.16 o 
   2  -4   8        3.09        5.30      0.25 o 
   3  -4   8       10.38       10.45      0.44 o 
   4  -4   8       22.29       24.86      0.85 o 
   5  -4   8        1.16        1.95      0.26 o 
   6  -4   8        0.13        0.07      0.21 o 
   7  -4   8        0.06       -0.10      0.20 o 
  -9  -3   8        0.03        0.15      0.20 o 
  -8  -3   8       14.21       13.25      0.49 o 
  -7  -3   8        0.35        0.17      0.16 o 
  -6  -3   8      133.84      121.32      2.23 o 
  -5  -3   8        2.78        2.84      0.45 o 
  -4  -3   8       56.69       54.66      1.44 o 
  -3  -3   8        4.54        6.47      0.37 o 
  -2  -3   8       90.74       88.29      1.48 o 
  -1  -3   8       47.08       50.45      0.85 o 
   0  -3   8       43.82       48.09      0.82 o 
   1  -3   8        0.16        0.03      0.17 o 
   2  -3   8       83.12       82.60      1.13 o 
   3  -3   8        5.77        6.34      0.35 o 
   4  -3   8        1.90        2.26      0.23 o 
   5  -3   8        1.85        2.61      0.26 o 
   6  -3   8        0.79        0.85      0.22 o 
   7  -3   8        0.08        0.33      0.24 o 
   8  -3   8        3.58        4.47      0.39 o 
  -9  -2   8        0.07        0.66      0.21 o 
  -8  -2   8        2.31        2.42      0.26 o 
  -7  -2   8        0.00       -0.02      0.15 o 
  -6  -2   8        3.03        2.45      0.23 o 
  -5  -2   8       67.79       61.07      1.56 o 
  -4  -2   8       12.38       11.51      0.47 o 
  -3  -2   8       10.99       13.41      0.49 o 
  -2  -2   8       75.65       71.72      1.22 o 
  -1  -2   8       30.57       25.99      0.66 o 
   0  -2   8        7.67        9.25      0.35 o 
   1  -2   8        2.11        1.52      0.17 o 
   2  -2   8       28.10       31.03      0.62 o 
   3  -2   8       15.06       13.83      0.34 o 
   4  -2   8        2.35        3.55      0.21 o 
   5  -2   8        2.15        1.83      0.22 o 
   6  -2   8        6.92        7.02      0.36 o 
   7  -2   8        0.00       -0.30      0.21 o 
   8  -2   8        2.83        3.47      0.47 o 
  -9  -1   8       13.24       14.71      0.54 o 
  -8  -1   8        9.05        8.63      0.62 o 
  -7  -1   8       23.98       23.40      0.61 o 
  -6  -1   8        2.54        1.99      0.21 o 
  -5  -1   8        0.03        0.20      0.18 o 
  -4  -1   8        0.15        0.05      0.15 o 
  -3  -1   8       29.57       27.92      0.71 o 
  -2  -1   8      109.71      101.50      2.26 o 
  -1  -1   8        4.55        0.80      0.59 o 
   0  -1   8      154.78      160.50      2.80 o 
   1  -1   8       31.84       33.10      0.61 o 
   2  -1   8       23.46       23.67      0.69 o 
   3  -1   8        0.23        0.06      0.15 o 
   4  -1   8       80.09       81.69      1.11 o 
   5  -1   8        1.71        1.77      0.17 o 
   6  -1   8        2.76        2.23      0.23 o 
   7  -1   8       11.26       10.87      0.51 o 
   8  -1   8        0.32        0.51      0.25 o 
   9  -1   8       35.07       39.02      1.08 o 
  -9   0   8        0.70        0.52      0.23 o 
  -8   0   8        0.05        0.02      0.15 o 
  -7   0   8       30.46       32.14      0.81 o 
  -6   0   8       50.67       42.65      1.31 o 
  -5   0   8        7.82        7.81      0.51 o 
  -4   0   8       82.54       81.90      1.55 o 
  -3   0   8       10.48        9.50      0.29 o 
  -2   0   8       16.49       14.65      0.37 o 
  -1   0   8        7.68        7.83      0.34 o 
   0   0   8      130.90      136.99      2.41 o 
   1   0   8        5.71        5.65      0.29 o 
   2   0   8       81.18       91.33      1.28 o 
   3   0   8        0.11        0.00      0.12 o 
   4   0   8        2.35        2.81      0.20 o 
   5   0   8       98.67      105.16      1.37 o 
   6   0   8        2.84        2.60      0.20 o 
   7   0   8        6.27        6.12      0.38 o 
   8   0   8        2.03        2.87      0.40 o 
   9   0   8        2.43        2.72      0.35 o 
  -8   1   8        0.44        1.04      0.21 o 
  -7   1   8       22.64       21.84      0.54 o 
  -6   1   8       22.41       20.59      0.48 o 
  -5   1   8       19.88       19.09      0.44 o 
  -4   1   8        3.49        3.51      0.38 o 
  -3   1   8      204.56      200.34      2.85 o 
  -2   1   8        4.02        3.49      0.13 o 
  -1   1   8       75.96       73.62      0.95 o 
   0   1   8       54.46       49.39      0.64 o 
   1   1   8      248.84      248.34      4.15 o 
   2   1   8       21.73       20.79      0.53 o 
   3   1   8       14.45       19.41      0.40 o 
   4   1   8        1.58        1.98      0.16 o 
   5   1   8        1.76        2.96      0.24 o 
   6   1   8        1.43        2.70      0.19 o 
   7   1   8        2.20        2.02      0.23 o 
   8   1   8        9.31       11.66      0.49 o 
   9   1   8        1.28        1.03      0.46 o 
  10   1   8        0.07        0.33      0.25 o 
  -8   2   8        4.30        3.85      0.31 o 
  -7   2   8       27.46       33.08      0.90 o 
  -6   2   8        2.16        2.91      0.21 o 
  -5   2   8        0.05       -0.11      0.10 o 
  -4   2   8      214.30      208.87      3.12 o 
  -3   2   8      479.77      485.42      5.41 o 
  -2   2   8      502.10      476.16      7.62 o 
  -1   2   8      142.62      157.65      3.43 o 
   0   2   8        7.44        5.31      0.18 o 
   1   2   8        0.84        2.31      0.10 o 
   2   2   8        4.67        4.33      0.45 o 
   3   2   8        4.83        4.74      0.26 o 
   4   2   8       16.00       19.29      0.53 o 
   5   2   8       84.25       84.20      1.46 o 
   6   2   8       10.54        9.88      0.38 o 
   7   2   8        0.72        1.70      0.24 o 
   8   2   8        0.17        0.23      0.18 o 
   9   2   8        0.47        0.84      0.23 o 
  10   2   8        0.97        0.52      0.25 o 
  -8   3   8        2.05        1.64      0.24 o 
  -7   3   8       61.45       65.32      1.44 o 
  -6   3   8       19.54       18.63      0.51 o 
  -5   3   8       13.06       14.23      0.37 o 
  -4   3   8      186.83      179.87      2.38 o 
  -3   3   8       34.53       33.40      0.55 o 
  -2   3   8        0.05        0.15      0.16 o 
  -1   3   8       20.54       18.82      0.68 o 
   0   3   8        3.84        3.44      0.30 o 
   1   3   8        0.16        0.20      0.07 o 
   2   3   8        7.77        8.58      0.41 o 
   4   3   8       51.93       49.43      1.04 o 
   5   3   8       38.29       40.26      0.76 o 
   6   3   8        2.07        1.99      0.20 o 
   7   3   8        4.99        4.38      0.30 o 
   8   3   8        0.88        0.97      0.26 o 
   9   3   8        4.09        5.09      0.81 o 
  10   3   8        0.06       -0.29      0.64 o 
  -7   4   8       17.00       17.05      0.54 o 
  -6   4   8        5.49        5.06      0.30 o 
  -5   4   8        0.36        0.44      0.13 o 
  -4   4   8       23.41       23.03      0.46 o 
  -3   4   8       77.59       81.35      1.36 o 
  -2   4   8        1.43        0.93      0.19 o 
  -1   4   8      156.40      162.66      2.93 o 
   0   4   8       51.53       61.87      1.56 o 
   1   4   8       26.19       28.85      0.55 o 
   2   4   8       61.60       52.50      0.94 o 
   3   4   8      213.56      226.13      4.52 o 
   4   4   8       83.80       77.00      1.39 o 
   5   4   8       51.00       47.71      0.98 o 
   6   4   8        5.29        4.87      0.31 o 
   7   4   8       20.36       18.85      0.61 o 
   8   4   8       86.51       82.51      1.67 o 
   9   4   8        0.00        0.39      0.56 o 
  10   4   8        6.94        5.86      0.88 o 
  11   4   8        0.26        1.23      0.72 o 
  -6   5   8        4.79        4.88      0.32 o 
  -5   5   8       38.00       40.92      0.83 o 
  -4   5   8        0.85        1.00      0.14 o 
  -3   5   8       12.73       14.59      0.68 o 
  -2   5   8        6.60        7.59      0.64 o 
  -1   5   8        2.09        1.77      0.25 o 
   0   5   8       12.25        9.76      0.21 o 
   1   5   8       68.34       63.97      0.90 o 
   2   5   8        5.68        5.46      0.47 o 
   3   5   8      125.91      113.92      2.31 o 
   4   5   8      844.21      857.60     15.89 o 
   5   5   8        8.16        6.19      0.53 o 
   6   5   8       66.73       62.39      1.24 o 
   7   5   8        1.80        2.15      0.25 o 
   8   5   8        1.70        1.05      0.25 o 
   9   5   8       12.26       10.02      0.96 o 
  10   5   8        2.24        1.86      0.71 o 
  11   5   8        1.55        0.69      0.71 o 
  -6   6   8        0.95        0.50      0.19 o 
  -5   6   8        0.14       -0.23      0.14 o 
  -4   6   8        0.32        0.37      0.14 o 
  -3   6   8        0.02        0.03      0.12 o 
  -2   6   8       26.79       26.92      0.53 o 
  -1   6   8       89.47       80.22      1.52 o 
   0   6   8      119.38      113.59      2.45 o 
   1   6   8       55.59       41.62      0.82 o 
   2   6   8        6.91        7.04      0.31 o 
   3   6   8        4.34        4.76      0.31 o 
   4   6   8      425.81      415.08      7.87 o 
   5   6   8       16.47       18.78      0.75 o 
   6   6   8       33.66       29.08      0.91 o 
   7   6   8        6.59        5.30      0.36 o 
   8   6   8       16.98       15.90      0.84 o 
   9   6   8        0.15        0.07      0.28 o 
  10   6   8        1.46        0.88      0.63 o 
  11   6   8        2.37        2.32      0.77 o 
  -5   7   8       29.97       29.83      0.82 o 
  -4   7   8        2.19        2.52      0.26 o 
  -3   7   8       27.49       30.76      0.75 o 
  -2   7   8        0.03       -0.12      0.12 o 
  -1   7   8        1.30        1.19      0.15 o 
   0   7   8       15.44       12.36      0.39 o 
   1   7   8        3.34        2.64      0.21 o 
   2   7   8       22.25       23.70      0.68 o 
   3   7   8      195.51      183.06      3.63 o 
   4   7   8       27.46       26.00      0.79 o 
   5   7   8        4.48        5.85      0.50 o 
   6   7   8        5.99        5.59      0.44 o 
   7   7   8        0.61        0.31      0.19 o 
   8   7   8        2.92        4.01      0.35 o 
   9   7   8        1.10        1.68      0.31 o 
  10   7   8        4.21        4.08      0.81 o 
  -4   8   8       10.91       11.75      0.52 o 
  -3   8   8        0.05       -0.12      0.17 o 
  -2   8   8        8.13        7.17      0.44 o 
  -1   8   8        0.33        0.32      0.16 o 
   0   8   8        0.61        1.29      0.19 o 
   1   8   8        0.49        0.45      0.15 o 
   2   8   8        0.24        0.22      0.16 o 
   3   8   8       31.87       31.76      0.90 o 
   4   8   8       11.32       11.85      0.99 o 
   5   8   8       10.72        9.97      0.79 o 
   6   8   8        4.66        5.35      0.45 o 
   7   8   8        2.40        2.42      0.34 o 
   8   8   8        0.01       -0.15      0.19 o 
   9   8   8        8.40        9.26      0.70 o 
  10   8   8        4.03        3.37      0.79 o 
  -2   9   8        0.32        0.49      0.21 o 
  -1   9   8        0.00        0.00      0.26 o 
   0   9   8        0.86        0.93      0.21 o 
   1   9   8       71.13       64.22      1.54 o 
   2   9   8        0.94        1.27      0.25 o 
   3   9   8       26.53       27.90      1.03 o 
   4   9   8       20.36       20.06      1.00 o 
   5   9   8       12.18       12.59      0.74 o 
   6   9   8        0.03        0.36      0.23 o 
   7   9   8       14.47       14.65      1.56 o 
   8   9   8        2.25        1.93      0.30 o 
   9   9   8        0.92        0.22      0.28 o 
  10   9   8        0.39        0.47      0.56 o 
  -1  10   8        0.66        0.49      0.24 o 
   0  10   8       28.60       29.40      0.85 o 
   1  10   8        0.24        0.62      0.24 o 
   2  10   8       27.31       29.81      0.96 o 
   3  10   8        8.38       10.87      0.56 o 
   4  10   8        6.34        7.64      0.53 o 
   5  10   8        4.62        4.44      0.44 o 
   6  10   8        2.80        3.06      0.42 o 
   7  10   8       13.83       20.38      0.88 o 
   8  10   8       16.11       19.40      0.89 o 
   9  10   8       21.10       22.10      0.80 o 
   1  11   8        6.98        7.60      0.99 o 
   2  11   8        4.04        4.41      0.44 o 
   3  11   8       14.72       14.95      0.71 o 
   4  11   8        5.28        4.90      0.48 o 
   5  11   8        0.18       -0.09      0.23 o 
   6  11   8        2.61        2.62      0.46 o 
   7  11   8        0.10        0.04      0.28 o 
  -5  -8   9        3.04        2.94      0.49 o 
  -4  -8   9        2.49        2.36      0.38 o 
  -3  -8   9        7.40        7.85      0.55 o 
  -2  -8   9        3.70        4.58      0.47 o 
  -1  -8   9        0.68        0.59      0.29 o 
   0  -8   9        1.53        1.93      0.35 o 
  -6  -7   9        2.53        1.73      0.34 o 
  -5  -7   9        0.29        0.52      0.27 o 
  -4  -7   9        8.39        9.02      0.57 o 
  -3  -7   9        3.90        3.38      0.38 o 
  -2  -7   9        0.46        0.65      0.28 o 
  -1  -7   9        0.73        0.66      0.27 o 
   0  -7   9        0.06        0.06      0.34 o 
   1  -7   9        0.80        0.46      0.30 o 
   2  -7   9        0.16        0.10      0.21 o 
  -7  -6   9        0.18       -0.28      0.18 o 
  -6  -6   9        1.89        1.80      0.24 o 
  -5  -6   9        0.00        0.00      0.17 o 
  -4  -6   9       13.89       15.14      0.55 o 
  -3  -6   9        2.16        2.06      0.23 o 
  -2  -6   9        0.00       -0.01      0.16 o 
  -1  -6   9        0.26        0.47      0.24 o 
   0  -6   9        3.73        4.62      0.42 o 
   1  -6   9        0.46        0.82      0.28 o 
   2  -6   9       21.18       21.81      0.62 o 
   3  -6   9        0.55        1.23      0.25 o 
   4  -6   9        0.45        1.02      0.25 o 
  -8  -5   9        0.06        0.17      0.21 o 
  -7  -5   9        0.02       -0.20      0.20 o 
  -6  -5   9       12.46       12.28      0.48 o 
  -5  -5   9        1.04        1.26      0.23 o 
  -4  -5   9        2.96        3.47      0.30 o 
  -3  -5   9        6.67        6.52      0.34 o 
  -2  -5   9        0.37        0.37      0.18 o 
  -1  -5   9        0.01        0.19      0.18 o 
   0  -5   9        8.54        7.92      0.42 o 
   1  -5   9        0.12        0.13      0.39 o 
   2  -5   9       39.43       36.94      0.82 o 
   3  -5   9       14.66       15.70      0.53 o 
   4  -5   9        0.11        0.32      0.22 o 
   5  -5   9        1.02        0.75      0.37 o 
  -8  -4   9        3.04        2.48      0.28 o 
  -7  -4   9        1.14        0.49      0.20 o 
  -6  -4   9        0.41        0.09      0.17 o 
  -5  -4   9        0.20        0.29      0.21 o 
  -4  -4   9        0.29        0.18      0.19 o 
  -3  -4   9        4.82        3.56      0.25 o 
  -2  -4   9       53.72       53.56      1.83 o 
  -1  -4   9        0.01        0.20      0.18 o 
   0  -4   9        0.01        0.19      0.18 o 
   1  -4   9        0.52        0.01      0.18 o 
   2  -4   9        8.01        6.51      0.34 o 
   3  -4   9       48.22       48.34      1.12 o 
   4  -4   9        2.71        2.02      0.25 o 
   5  -4   9        1.15        1.23      0.24 o 
   6  -4   9        0.31        0.19      0.23 o 
  -8  -3   9        4.16        5.66      0.46 o 
  -7  -3   9        2.60        1.71      0.24 o 
  -6  -3   9        9.33        9.07      0.52 o 
  -5  -3   9       13.67       11.71      0.53 o 
  -4  -3   9        0.17        0.13      0.15 o 
  -3  -3   9        5.32        5.23      0.38 o 
  -2  -3   9        0.59        0.42      0.19 o 
  -1  -3   9       40.58       43.35      0.78 o 
   0  -3   9        6.40        7.78      0.37 o 
   1  -3   9       16.27       18.30      0.48 o 
   2  -3   9        1.83        1.98      0.22 o 
   3  -3   9        0.25        0.36      0.18 o 
   4  -3   9        1.10        1.09      0.20 o 
   5  -3   9        4.06        4.39      0.31 o 
   6  -3   9        0.03        0.02      0.19 o 
   7  -3   9        0.28       -0.11      0.42 o 
  -8  -2   9        7.94        8.71      0.43 o 
  -7  -2   9        1.48        1.42      0.22 o 
  -6  -2   9        0.39        0.04      0.15 o 
  -5  -2   9        7.52        7.94      0.50 o 
  -4  -2   9       35.03       30.34      0.83 o 
  -3  -2   9        4.30        4.71      0.34 o 
  -2  -2   9       47.62       44.36      0.87 o 
  -1  -2   9        6.95        6.36      0.32 o 
   0  -2   9       80.15       81.00      1.37 o 
   1  -2   9       31.57       30.32      0.61 o 
   2  -2   9        1.62        1.78      0.20 o 
   3  -2   9        0.05        0.06      0.15 o 
   4  -2   9       12.48       12.62      0.43 o 
   5  -2   9       17.58       20.03      0.55 o 
   6  -2   9        2.37        2.50      0.29 o 
   7  -2   9        0.78        0.70      0.25 o 
   8  -2   9        4.92        5.73      0.64 o 
  -8  -1   9        0.86        0.74      0.29 o 
  -7  -1   9        0.00       -0.04      0.15 o 
  -6  -1   9        2.67        2.90      0.24 o 
  -5  -1   9        3.43        2.91      0.36 o 
  -4  -1   9       15.26       13.03      0.44 o 
  -3  -1   9       10.82       12.73      0.48 o 
  -2  -1   9        0.21        0.17      0.13 o 
  -1  -1   9        2.19        2.48      0.26 o 
   0  -1   9       90.35       86.70      1.42 o 
   1  -1   9       19.57       19.50      0.54 o 
   2  -1   9        3.37        2.97      0.22 o 
   3  -1   9        0.68        0.51      0.15 o 
   4  -1   9        0.16        0.18      0.16 o 
   5  -1   9        0.25       -0.21      0.15 o 
   6  -1   9        4.82        3.43      0.57 o 
   7  -1   9        0.74        0.57      0.22 o 
   8  -1   9        3.92        5.35      0.40 o 
   9  -1   9        0.06        0.62      0.41 o 
  -8   0   9        0.14        0.04      0.17 o 
  -7   0   9       10.40       10.36      0.42 o 
  -6   0   9        1.00        1.65      0.20 o 
  -5   0   9       20.69       21.50      0.65 o 
  -4   0   9       26.84       26.64      1.13 o 
  -3   0   9      145.75      140.82      2.38 o 
  -2   0   9        8.11        8.87      0.38 o 
  -1   0   9       12.46       15.71      0.41 o 
   0   0   9        9.96       11.00      0.42 o 
   1   0   9      200.00      213.23      3.64 o 
   2   0   9        9.60        9.94      0.35 o 
   3   0   9       38.10       36.99      0.67 o 
   4   0   9        0.19        0.41      0.15 o 
   5   0   9        7.29        6.44      0.36 o 
   6   0   9       14.06       12.23      0.57 o 
   7   0   9        0.28        0.22      0.31 o 
   8   0   9        0.08        0.02      0.20 o 
   9   0   9        0.69        1.55      0.29 o 
  -8   1   9        0.07       -0.29      0.15 o 
  -7   1   9        0.97        1.19      0.32 o 
  -6   1   9        0.20        0.15      0.15 o 
  -5   1   9       54.67       54.07      1.05 o 
  -4   1   9       27.51       27.44      0.63 o 
  -3   1   9      977.07      974.35     13.21 o 
  -2   1   9       36.05       38.70      1.12 o 
  -1   1   9       13.29       16.34      0.95 o 
   0   1   9        0.01       -0.04      0.11 o 
   1   1   9       27.21       30.60      0.71 o 
   2   1   9      193.93      200.10      3.41 o 
   3   1   9        0.68        0.80      0.14 o 
   4   1   9        1.67        1.96      0.21 o 
   5   1   9        5.57        6.80      0.34 o 
   6   1   9        1.29        1.22      0.23 o 
   7   1   9        3.20        2.04      0.32 o 
   8   1   9        6.31        6.83      0.60 o 
   9   1   9        0.01       -0.07      0.34 o 
  10   1   9        0.83        1.11      0.45 o 
  -8   2   9        1.67        2.51      0.27 o 
  -7   2   9        9.39       12.48      0.43 o 
  -6   2   9        7.33        6.12      0.29 o 
  -5   2   9        0.04        0.15      0.12 o 
  -4   2   9       41.61       37.05      0.76 o 
  -3   2   9       56.40       66.80      1.15 o 
  -2   2   9      313.32      319.69      4.40 o 
  -1   2   9       11.48       11.00      0.31 o 
   0   2   9       88.51       99.75      1.29 o 
   1   2   9      233.21      248.48      3.96 o 
   2   2   9       25.45       25.13      0.60 o 
   3   2   9       10.32        9.79      0.50 o 
   4   2   9       44.45       46.71      0.99 o 
   5   2   9        8.70        8.19      0.34 o 
   6   2   9        0.09        0.48      0.18 o 
   7   2   9        0.52        0.41      0.20 o 
   8   2   9        1.32        0.26      0.33 o 
   9   2   9        2.15        2.24      0.58 o 
  10   2   9        0.26        0.68      0.73 o 
  -7   3   9       11.78       14.83      0.49 o 
  -6   3   9        5.25        6.75      0.33 o 
  -5   3   9        0.08        0.40      0.19 o 
  -4   3   9       27.99       28.43      0.64 o 
  -3   3   9       80.34       78.49      1.31 o 
  -2   3   9       68.20       68.03      1.44 o 
  -1   3   9      150.43      141.52      3.18 o 
   0   3   9       39.33       38.61      0.63 o 
   1   3   9       43.22       43.00      0.59 o 
   2   3   9       92.94      103.94      1.77 o 
   3   3   9        2.00        2.05      0.18 o 
   4   3   9        0.47        0.51      0.15 o 
   5   3   9       10.16        9.01      0.39 o 
   6   3   9       11.29       10.26      0.42 o 
   7   3   9        0.08       -0.25      0.15 o 
   8   3   9       10.45       10.56      0.56 o 
   9   3   9        3.53        2.97      0.73 o 
  10   3   9        0.57       -0.06      0.69 o 
  -7   4   9        0.70        0.70      0.19 o 
  -6   4   9        0.48        0.17      0.15 o 
  -5   4   9        7.02        6.66      0.29 o 
  -4   4   9       46.04       43.62      0.72 o 
  -3   4   9        1.31        1.58      0.14 o 
  -2   4   9        2.68        2.66      0.29 o 
  -1   4   9      158.15      148.59      2.73 o 
   0   4   9        1.06        3.04      0.48 o 
   1   4   9        6.15        7.52      0.24 o 
   2   4   9       18.80       22.48      0.50 o 
   3   4   9       65.70       65.19      1.20 o 
   4   4   9       50.62       49.35      1.00 o 
   5   4   9       86.07       83.65      1.89 o 
   6   4   9       36.56       35.04      1.17 o 
   7   4   9        7.10        7.56      0.43 o 
   8   4   9       13.68       13.74      0.59 o 
   9   4   9        0.04       -1.04      0.53 o 
  10   4   9        0.11       -1.19      0.60 o 
  -6   5   9        0.06       -0.13      0.15 o 
  -5   5   9        0.01       -0.20      0.12 o 
  -4   5   9        8.54        9.08      0.31 o 
  -3   5   9       10.52       11.76      0.36 o 
  -2   5   9        5.61        7.74      0.46 o 
  -1   5   9       49.32       50.93      1.16 o 
   0   5   9      106.42       86.82      1.71 o 
   1   5   9      119.94      107.64      1.86 o 
   2   5   9       66.30       60.70      1.28 o 
   3   5   9       34.29       34.06      0.86 o 
   4   5   9      115.11      112.00      2.36 o 
   5   5   9      331.79      330.63      6.40 o 
   6   5   9       19.88       19.21      0.72 o 
   7   5   9        7.75        7.42      0.42 o 
   8   5   9        0.39       -0.06      0.22 o 
   9   5   9        1.97        1.50      0.62 o 
  10   5   9        0.41       -0.63      0.58 o 
  -5   6   9        0.94        0.41      0.17 o 
  -4   6   9       36.85       41.81      0.83 o 
  -3   6   9       17.58       19.91      0.61 o 
  -2   6   9        4.86        5.05      0.28 o 
  -1   6   9        3.41        6.04      0.31 o 
   0   6   9      191.96      181.12      3.72 o 
   1   6   9       42.08       28.16      0.60 o 
   2   6   9       24.61       26.66      0.68 o 
   3   6   9       75.74       77.91      1.68 o 
   4   6   9       70.72       69.80      1.59 o 
   5   6   9       91.72       87.70      2.31 o 
   6   6   9       20.24       19.89      0.74 o 
   7   6   9        4.47        4.07      0.41 o 
   8   6   9       25.22       24.86      0.75 o 
   9   6   9        0.55        0.64      0.33 o 
  10   6   9        1.85        1.68      0.71 o 
  -4   7   9       10.41       11.80      0.46 o 
  -3   7   9       18.53       22.95      0.61 o 
  -2   7   9        6.84        8.13      0.32 o 
  -1   7   9        4.15        2.74      0.20 o 
   0   7   9        4.17        3.75      0.32 o 
   1   7   9       10.31        9.90      0.35 o 
   2   7   9        4.23        4.13      0.29 o 
   3   7   9       36.60       35.02      0.92 o 
   4   7   9        1.29        1.43      0.23 o 
   5   7   9        6.21        5.73      0.42 o 
   6   7   9       21.31       22.20      0.80 o 
   7   7   9       13.27       13.09      0.63 o 
   8   7   9        1.07        0.43      0.22 o 
   9   7   9        0.62        0.10      0.23 o 
  10   7   9        6.12        6.90      0.96 o 
  -3   8   9        4.93        6.87      0.39 o 
  -2   8   9        0.59        0.57      0.17 o 
  -1   8   9       19.16       17.84      0.53 o 
   0   8   9        0.13        0.18      0.18 o 
   1   8   9       19.84       19.10      0.61 o 
   2   8   9        7.69        6.13      0.37 o 
   3   8   9        1.94        2.06      0.26 o 
   4   8   9       35.18       30.66      0.91 o 
   5   8   9        3.23        4.47      0.39 o 
   6   8   9       19.54       24.87      0.88 o 
   7   8   9        3.69        5.05      0.46 o 
   8   8   9        4.77        5.44      0.51 o 
   9   8   9        0.60       -0.01      0.25 o 
  10   8   9        8.94       10.10      1.08 o 
  -2   9   9        0.52        1.06      0.35 o 
  -1   9   9        3.32        4.67      0.34 o 
   0   9   9        0.00        0.02      0.15 o 
   1   9   9       10.18        9.01      0.45 o 
   2   9   9        0.40        0.18      0.18 o 
   3   9   9       28.32       26.47      0.84 o 
   4   9   9        0.82        0.63      0.48 o 
   5   9   9       32.35       32.07      1.01 o 
   6   9   9        3.60        2.94      0.54 o 
   7   9   9       24.70       27.05      1.00 o 
   8   9   9        5.67        7.54      0.72 o 
   9   9   9       16.88       18.16      0.74 o 
   0  10   9       13.06       15.67      0.62 o 
   1  10   9        7.00        6.07      0.80 o 
   2  10   9        7.44        9.67      0.52 o 
   3  10   9       20.58       20.57      0.77 o 
   4  10   9       25.80       26.56      0.92 o 
   5  10   9       17.02       14.47      0.85 o 
   6  10   9        0.94        0.49      0.45 o 
   7  10   9       17.56       17.00      0.81 o 
   8  10   9        0.16        0.41      0.32 o 
   2  11   9        2.38        1.35      0.31 o 
   3  11   9        7.73        8.30      1.16 o 
   4  11   9        6.80        6.44      0.53 o 
   5  11   9        6.16        6.47      0.54 o 
   6  11   9        0.61        0.54      0.28 o 
  -5  -7  10        7.44        6.99      0.53 o 
  -4  -7  10        1.13        1.10      0.31 o 
  -3  -7  10        0.26        0.73      0.29 o 
  -2  -7  10        3.18        3.71      0.42 o 
  -1  -7  10        0.23        0.34      0.27 o 
   0  -7  10        0.47        0.38      0.34 o 
   1  -7  10        2.24        1.84      0.35 o 
  -6  -6  10        1.42        1.89      0.25 o 
  -5  -6  10        0.15       -0.04      0.18 o 
  -4  -6  10        0.22        0.41      0.24 o 
  -3  -6  10        0.06        0.26      0.19 o 
  -2  -6  10        5.52        5.69      0.49 o 
  -1  -6  10        1.52        1.60      0.31 o 
   0  -6  10        0.48        0.29      0.25 o 
   1  -6  10        3.42        3.36      0.40 o 
   2  -6  10        3.70        2.40      0.38 o 
   3  -6  10        1.32        1.00      0.33 o 
  -7  -5  10        0.58        0.97      0.28 o 
  -6  -5  10       10.47        9.26      0.49 o 
  -5  -5  10        2.66        1.91      0.32 o 
  -4  -5  10        0.79        1.12      0.36 o 
  -3  -5  10        0.08        0.16      0.17 o 
  -2  -5  10        4.15        5.00      0.35 o 
  -1  -5  10       16.24       13.09      0.51 o 
   0  -5  10        4.81        5.37      0.37 o 
   1  -5  10        0.05        0.12      0.24 o 
   2  -5  10        3.13        3.80      0.41 o 
   3  -5  10        1.80        1.59      0.35 o 
   4  -5  10        6.68        7.02      0.79 o 
  -8  -4  10        0.00       -0.20      0.19 o 
  -7  -4  10        3.60        3.89      0.40 o 
  -6  -4  10        1.03        0.67      0.24 o 
  -5  -4  10       23.06       21.79      0.77 o 
  -4  -4  10        5.33        4.97      0.43 o 
  -3  -4  10        2.10        2.26      0.26 o 
  -2  -4  10        0.91        1.11      0.22 o 
  -1  -4  10        3.31        3.40      0.30 o 
   0  -4  10        6.07        5.75      0.45 o 
   1  -4  10        8.99        9.38      0.40 o 
   2  -4  10        0.90        0.66      0.26 o 
   3  -4  10       10.60       10.67      0.62 o 
   4  -4  10        0.87        0.96      0.33 o 
   5  -4  10        1.65        2.34      0.38 o 
   6  -4  10        0.01        0.27      0.34 o 
  -8  -3  10        0.67        0.82      0.24 o 
  -7  -3  10        0.05        0.07      0.18 o 
  -6  -3  10        1.60        0.96      0.23 o 
  -5  -3  10       12.79       12.03      0.56 o 
  -4  -3  10       43.88       42.83      0.91 o 
  -3  -3  10        0.17       -0.21      0.17 o 
  -2  -3  10       13.33       11.87      0.52 o 
  -1  -3  10        9.86        9.82      0.41 o 
   0  -3  10        8.55        8.48      0.39 o 
   1  -3  10       29.63       30.34      0.66 o 
   2  -3  10        6.13        6.44      0.34 o 
   3  -3  10        0.33        0.38      0.19 o 
   4  -3  10        0.00       -0.01      0.25 o 
   5  -3  10        0.00        0.02      0.25 o 
   6  -3  10        0.01        0.09      0.38 o 
   7  -3  10        0.74        0.99      0.41 o 
  -8  -2  10        0.09       -0.03      0.19 o 
  -7  -2  10        0.08       -0.26      0.16 o 
  -6  -2  10       14.59       11.93      0.44 o 
  -5  -2  10        4.52        4.43      0.71 o 
  -4  -2  10        1.58        1.27      0.19 o 
  -3  -2  10        0.47        0.43      0.19 o 
  -2  -2  10       78.07       69.75      1.25 o 
  -1  -2  10        2.42        2.43      0.24 o 
   0  -2  10       56.12       50.92      0.99 o 
   1  -2  10        2.79        3.65      0.25 o 
   2  -2  10        5.51        4.57      0.28 o 
   3  -2  10        3.23        4.11      0.28 o 
   4  -2  10       11.27       11.50      0.43 o 
   5  -2  10       15.97       16.75      0.70 o 
   6  -2  10        1.26        1.47      0.42 o 
   7  -2  10        0.00        0.02      0.36 o 
  -8  -1  10        0.41        0.34      0.20 o 
  -7  -1  10        5.92        6.09      0.36 o 
  -6  -1  10        7.39        8.29      0.57 o 
  -5  -1  10       18.02       15.77      0.68 o 
  -4  -1  10       14.91       13.63      0.48 o 
  -3  -1  10       29.37       29.81      0.80 o 
  -2  -1  10       22.87       19.17      0.50 o 
  -1  -1  10       13.39       14.22      0.44 o 
   0  -1  10       43.96       40.81      0.82 o 
   1  -1  10       26.06       23.56      0.59 o 
   2  -1  10       35.11       34.71      0.76 o 
   3  -1  10        0.63        0.63      0.17 o 
   4  -1  10        2.02        2.61      0.24 o 
   5  -1  10        5.83        5.96      0.48 o 
   6  -1  10       19.99       20.59      1.10 o 
   7  -1  10        0.00        0.14      0.35 o 
   8  -1  10        4.21        4.71      0.59 o 
  -8   0  10        3.07        3.73      0.31 o 
  -7   0  10        1.78        2.22      0.24 o 
  -6   0  10       16.36       15.58      0.50 o 
  -5   0  10        7.45        6.88      0.51 o 
  -4   0  10       21.03       18.82      0.70 o 
  -3   0  10        5.36        5.71      0.32 o 
  -2   0  10      210.41      209.58      3.46 o 
  -1   0  10      110.80      110.60      1.73 o 
   0   0  10       12.28       12.03      0.42 o 
   1   0  10      116.31      116.26      1.82 o 
   2   0  10       69.87       74.61      1.28 o 
   3   0  10       35.28       39.46      0.81 o 
   4   0  10        0.15       -0.08      0.25 o 
   5   0  10        0.00       -0.08      0.20 o 
   6   0  10        0.82        0.69      0.25 o 
   7   0  10        2.28        1.71      0.45 o 
   8   0  10        0.78        0.89      0.80 o 
   9   0  10        0.54        0.24      0.92 o 
  -7   1  10       15.74       16.77      0.55 o 
  -6   1  10       16.55       22.69      0.65 o 
  -5   1  10        0.47        0.10      0.16 o 
  -4   1  10        6.77        7.17      0.38 o 
  -3   1  10       51.59       50.71      0.99 o 
  -2   1  10       86.56       98.42      1.72 o 
  -1   1  10      210.66      209.73      3.41 o 
   0   1  10        1.92        1.53      0.17 o 
   1   1  10       48.96       45.02      0.82 o 
   2   1  10       13.48       14.72      0.45 o 
   3   1  10       48.81       46.71      1.01 o 
   4   1  10       15.09       16.87      0.80 o 
   5   1  10        0.92        0.81      0.20 o 
   6   1  10        0.17        0.42      0.20 o 
   7   1  10        7.83        9.50      0.55 o 
   8   1  10        0.00       -0.05      0.33 o 
   9   1  10        1.92        3.08      0.54 o 
  -7   2  10        5.82        6.71      0.37 o 
  -6   2  10       30.01       27.30      0.69 o 
  -5   2  10       10.89       11.02      0.56 o 
  -4   2  10       49.82       49.39      1.08 o 
  -3   2  10        7.02        7.83      0.78 o 
  -2   2  10       46.45       48.07      1.16 o 
  -1   2  10       25.60       26.89      0.75 o 
   0   2  10       13.66       14.39      0.47 o 
   1   2  10       56.50       53.83      1.03 o 
   2   2  10        6.41        7.19      0.29 o 
   3   2  10        0.17        0.03      0.14 o 
   4   2  10       12.93       10.55      0.43 o 
   5   2  10       11.84       13.53      0.44 o 
   6   2  10        8.33        7.24      0.40 o 
   7   2  10        1.37        1.75      0.27 o 
   8   2  10        0.04        0.05      0.37 o 
   9   2  10        5.09        4.62      0.89 o 
  -7   3  10        1.85        2.48      0.28 o 
  -6   3  10       48.20       49.63      0.90 o 
  -5   3  10        0.01        0.08      0.12 o 
  -4   3  10       12.82       14.32      0.43 o 
  -3   3  10       10.52       11.18      0.53 o 
  -2   3  10       76.38       73.65      1.56 o 
  -1   3  10       81.95       82.09      1.49 o 
   0   3  10       55.02       57.90      1.11 o 
   1   3  10        1.28        1.36      0.13 o 
   2   3  10        0.15       -0.02      0.10 o 
   3   3  10        0.73        1.19      0.28 o 
   4   3  10      205.78      216.18      3.59 o 
   5   3  10        7.08        6.95      0.38 o 
   6   3  10        1.35        2.10      0.34 o 
   7   3  10       21.68       22.26      0.98 o 
   8   3  10       13.19       12.52      0.62 o 
   9   3  10       15.37       17.08      1.39 o 
  10   3  10        0.10        0.64      0.74 o 
  -6   4  10        0.12        0.32      0.16 o 
  -5   4  10        2.34        2.44      0.19 o 
  -4   4  10       20.61       24.04      0.59 o 
  -3   4  10       24.97       25.49      0.56 o 
  -2   4  10        1.89        1.79      0.26 o 
  -1   4  10        3.76        3.75      0.31 o 
   0   4  10       45.98       41.05      0.83 o 
   1   4  10       97.82       95.69      2.04 o 
   2   4  10        0.04        0.02      0.13 o 
   3   4  10        2.78        2.57      0.21 o 
   4   4  10      310.55      303.19      5.85 o 
   5   4  10      252.07      254.06      5.02 o 
   6   4  10       24.98       24.03      0.84 o 
   7   4  10       15.32       18.32      0.67 o 
   8   4  10        0.76        0.78      0.27 o 
   9   4  10        0.24        0.06      0.60 o 
  10   4  10        3.27        1.91      0.80 o 
  -5   5  10        0.00        0.13      0.14 o 
  -4   5  10        3.42        3.66      0.20 o 
  -3   5  10       14.71       15.94      0.43 o 
  -2   5  10        1.60        1.63      0.26 o 
  -1   5  10        3.24        3.79      0.32 o 
   0   5  10      122.82      103.69      2.01 o 
   1   5  10       17.93       17.80      0.67 o 
   2   5  10       10.28       12.25      0.40 o 
   3   5  10        4.10        4.33      0.30 o 
   4   5  10       97.70       95.96      2.07 o 
   5   5  10       66.08       62.28      1.52 o 
   6   5  10        2.89        2.52      0.33 o 
   7   5  10        1.95        0.95      0.27 o 
   8   5  10        4.93        4.45      0.40 o 
   9   5  10        5.28        4.20      0.64 o 
  10   5  10        2.79        2.87      0.82 o 
  -5   6  10       11.91       10.87      0.41 o 
  -4   6  10       39.59       41.12      0.87 o 
  -3   6  10       15.41       16.21      1.08 o 
  -2   6  10       29.89       30.54      0.83 o 
  -1   6  10        0.34       -0.12      0.38 o 
   0   6  10       13.84       12.32      0.45 o 
   1   6  10      113.43      103.04      2.01 o 
   2   6  10        0.12        0.15      0.17 o 
   3   6  10       86.06       80.78      1.75 o 
   4   6  10       23.73       25.08      0.77 o 
   5   6  10        4.56        4.69      0.38 o 
   6   6  10        0.50        0.36      0.41 o 
   7   6  10        6.12        6.14      0.81 o 
   8   6  10        0.24        0.32      0.23 o 
   9   6  10        0.18       -0.09      0.26 o 
  10   6  10        0.68       -0.08      0.64 o 
  -4   7  10        0.43        0.67      0.19 o 
  -3   7  10       21.22       18.66      0.53 o 
  -2   7  10        4.06        5.34      0.38 o 
  -1   7  10        0.07        0.39      0.17 o 
   0   7  10       19.77       21.97      0.62 o 
   1   7  10        2.93        1.94      0.18 o 
   2   7  10        6.05        6.43      0.32 o 
   3   7  10       25.42       24.95      0.99 o 
   4   7  10        2.65        3.08      0.36 o 
   5   7  10       19.21       17.94      0.67 o 
   6   7  10        1.59        1.13      0.36 o 
   7   7  10        7.81        8.57      0.58 o 
   8   7  10        0.15        0.18      0.26 o 
   9   7  10        0.55        0.66      0.28 o 
  10   7  10        7.24        7.34      0.98 o 
  -3   8  10        1.43        1.22      0.24 o 
  -2   8  10        1.00        0.79      0.20 o 
  -1   8  10        6.00        5.79      0.38 o 
   0   8  10        0.56        0.62      0.26 o 
   1   8  10       14.87       13.34      0.54 o 
   2   8  10       11.64       11.02      0.46 o 
   3   8  10       14.48       15.44      0.65 o 
   4   8  10        8.83        9.87      0.48 o 
   5   8  10        1.03        1.50      0.27 o 
   6   8  10        9.76        9.40      0.54 o 
   7   8  10        0.55        0.17      0.23 o 
   8   8  10       24.69       26.54      1.01 o 
   9   8  10        0.51       -0.11      0.26 o 
  -1   9  10        0.24        0.00      0.24 o 
   0   9  10       25.18       25.56      0.70 o 
   1   9  10        3.27        2.68      0.29 o 
   2   9  10        1.33        1.23      0.24 o 
   3   9  10       14.06       19.12      0.69 o 
   4   9  10        9.24       10.73      0.54 o 
   5   9  10        0.13        0.03      0.21 o 
   6   9  10        0.90        0.82      0.27 o 
   7   9  10        0.61        0.94      0.30 o 
   8   9  10       22.13       28.64      1.08 o 
   9   9  10        0.99        0.40      0.32 o 
   1  10  10       53.69       60.66      1.52 o 
   2  10  10        1.43        1.71      0.29 o 
   3  10  10        0.63        0.45      0.23 o 
   4  10  10       21.78       23.12      0.85 o 
   5  10  10        0.11        0.23      0.23 o 
   6  10  10        0.17        0.14      0.26 o 
   7  10  10       19.50       20.98      1.88 o 
   4  11  10        0.28        0.06      0.23 o 
  -3  -7  11        0.01        0.23      0.29 o 
  -2  -7  11        0.10        0.13      0.26 o 
  -1  -7  11        0.15        0.82      0.32 o 
  -5  -6  11        4.00        5.21      0.40 o 
  -4  -6  11        0.71        0.69      0.25 o 
  -3  -6  11        0.54        0.55      0.21 o 
  -2  -6  11        5.42        5.51      0.57 o 
  -1  -6  11        2.63        2.87      0.39 o 
   0  -6  11        1.52        1.98      0.38 o 
   1  -6  11        0.79        0.52      0.30 o 
   2  -6  11        1.00        2.64      0.41 o 
  -6  -5  11        0.59        0.40      0.25 o 
  -5  -5  11        0.91        1.06      0.29 o 
  -4  -5  11        0.55        0.16      0.24 o 
  -3  -5  11        0.00        0.08      0.18 o 
  -2  -5  11        1.19        1.45      0.26 o 
  -1  -5  11        6.76        6.15      0.40 o 
   0  -5  11        0.58        0.48      0.22 o 
   1  -5  11        0.13        0.62      0.28 o 
   2  -5  11        0.40        0.41      0.29 o 
   3  -5  11        6.27        5.48      0.59 o 
   4  -5  11        1.70        1.22      0.35 o 
  -7  -4  11        3.43        3.62      0.34 o 
  -6  -4  11        4.64        3.92      0.38 o 
  -5  -4  11       14.61       15.16      0.66 o 
  -4  -4  11        9.70       10.14      0.75 o 
  -3  -4  11        1.85        1.77      0.25 o 
  -2  -4  11        0.72        0.46      0.23 o 
  -1  -4  11       13.52       14.45      0.53 o 
   0  -4  11        0.73        0.66      0.26 o 
   1  -4  11        1.79        1.67      0.23 o 
   2  -4  11        2.05        2.65      0.31 o 
   3  -4  11        1.39        2.17      0.35 o 
   4  -4  11        0.48        0.68      0.32 o 
   5  -4  11        0.94        0.20      0.31 o 
  -7  -3  11        0.38        0.28      0.20 o 
  -6  -3  11        0.12       -0.04      0.29 o 
  -5  -3  11        0.00       -0.24      0.22 o 
  -4  -3  11        0.50        0.56      0.19 o 
  -3  -3  11        0.25        0.37      0.22 o 
  -2  -3  11       24.99       25.79      1.32 o 
  -1  -3  11        0.79        1.14      0.26 o 
   0  -3  11       12.95       13.80      0.49 o 
   1  -3  11        0.57        0.40      0.19 o 
   2  -3  11        0.07        0.12      0.17 o 
   3  -3  11        1.22        0.88      0.21 o 
   4  -3  11        1.97        2.19      0.35 o 
   5  -3  11        0.17       -0.32      0.33 o 
   6  -3  11        2.60        2.76      0.51 o 
  -7  -2  11        0.61        0.98      0.32 o 
  -6  -2  11        8.67        8.50      0.46 o 
  -5  -2  11        0.87        0.45      0.28 o 
  -4  -2  11        0.48        0.07      0.19 o 
  -3  -2  11       11.05        9.21      0.49 o 
  -2  -2  11        9.23        8.26      0.48 o 
  -1  -2  11        0.06        0.04      0.22 o 
   0  -2  11       35.86       33.91      0.78 o 
   1  -2  11        9.09        9.28      0.42 o 
   2  -2  11       12.20       10.91      0.41 o 
   3  -2  11        9.36        9.96      0.41 o 
   4  -2  11        4.74        5.70      0.34 o 
   5  -2  11        0.10       -0.09      0.35 o 
   6  -2  11        0.66        0.09      0.37 o 
   7  -2  11        0.47        0.30      0.41 o 
  -7  -1  11        0.01       -0.12      0.17 o 
  -6  -1  11       10.95       11.38      0.46 o 
  -5  -1  11        0.06        0.19      0.23 o 
  -4  -1  11       17.57       18.10      0.75 o 
  -3  -1  11      116.00      109.23      2.52 o 
  -2  -1  11       38.18       37.03      0.79 o 
  -1  -1  11        2.97        1.80      0.22 o 
   0  -1  11        0.82        1.25      0.20 o 
   1  -1  11        0.01       -0.27      0.15 o 
   2  -1  11       14.40       13.99      0.47 o 
   3  -1  11       15.54       18.24      0.50 o 
   4  -1  11        7.75        7.14      0.42 o 
   5  -1  11        0.90        1.22      0.26 o 
   6  -1  11        2.01        1.25      0.65 o 
   7  -1  11        2.35        2.56      0.72 o 
   8  -1  11        0.01        0.27      0.41 o 
  -7   0  11        3.56        4.26      0.31 o 
  -6   0  11        1.75        1.69      0.22 o 
  -5   0  11        1.47        1.14      0.24 o 
  -4   0  11       23.79       26.83      0.69 o 
  -3   0  11       11.84       10.39      0.41 o 
  -2   0  11      248.26      254.97      4.19 o 
  -1   0  11       33.35       32.92      0.70 o 
   0   0  11        0.00       -0.02      0.14 o 
   1   0  11       18.53       19.42      0.52 o 
   2   0  11       20.30       19.29      0.53 o 
   3   0  11        5.97        5.84      0.39 o 
   4   0  11        0.39        0.17      0.20 o 
   5   0  11        0.07        0.32      0.22 o 
   6   0  11        0.35       -0.06      0.22 o 
   7   0  11        2.65        2.54      0.57 o 
   8   0  11        0.23        0.58      0.45 o 
  -7   1  11        5.46        6.90      0.38 o 
  -6   1  11        9.28        9.49      0.40 o 
  -5   1  11        9.63        9.43      0.93 o 
  -4   1  11       12.63       12.24      0.57 o 
  -3   1  11        1.66        2.05      0.20 o 
  -2   1  11      151.79      151.94      2.57 o 
  -1   1  11       58.64       67.37      1.28 o 
   0   1  11       15.25       14.89      0.42 o 
   1   1  11        0.21        0.20      0.14 o 
   2   1  11        7.55        9.18      0.35 o 
   3   1  11        4.05        6.74      0.39 o 
   4   1  11       20.89       22.25      0.75 o 
   5   1  11        2.35        3.13      0.29 o 
   6   1  11        1.70        1.37      0.26 o 
   7   1  11        1.78        1.67      0.47 o 
   8   1  11        0.55       -0.18      0.37 o 
   9   1  11        1.75        1.66      0.50 o 
  -7   2  11        1.99        2.14      0.25 o 
  -6   2  11       49.13       55.56      1.07 o 
  -5   2  11        2.31        2.08      0.25 o 
  -4   2  11        0.29        0.11      0.15 o 
  -3   2  11       61.01       57.52      1.09 o 
  -2   2  11       87.41       91.97      1.60 o 
  -1   2  11        9.60        9.38      0.33 o 
   0   2  11       20.07       21.69      0.53 o 
   1   2  11       22.33       22.13      0.65 o 
   2   2  11        0.89        0.65      0.20 o 
   3   2  11        0.00       -0.23      0.15 o 
   4   2  11        8.30        7.29      0.41 o 
   5   2  11       14.84       17.08      0.60 o 
   6   2  11        0.29        0.21      0.20 o 
   7   2  11        1.02        1.49      0.27 o 
   8   2  11       11.41       11.59      0.99 o 
   9   2  11        0.07       -0.06      0.71 o 
  -6   3  11        0.86        0.83      0.18 o 
  -5   3  11        4.62        5.21      0.42 o 
  -4   3  11        7.85        9.10      0.40 o 
  -3   3  11       13.91       13.05      0.33 o 
  -2   3  11        0.85        1.17      0.17 o 
  -1   3  11       21.16       19.69      0.59 o 
   0   3  11       70.13       64.86      1.15 o 
   1   3  11       11.66       12.40      0.37 o 
   2   3  11       10.14        9.77      0.36 o 
   3   3  11        7.37        6.14      0.33 o 
   4   3  11       91.88       90.08      1.70 o 
   5   3  11       29.51       27.14      0.75 o 
   6   3  11        0.97        0.56      0.22 o 
   7   3  11        0.05        0.10      0.25 o 
   8   3  11        6.47        7.42      0.51 o 
   9   3  11        1.83        1.75      0.81 o 
  -6   4  11        0.71        0.45      0.17 o 
  -5   4  11        0.54        0.14      0.18 o 
  -4   4  11        8.35       10.23      0.38 o 
  -3   4  11        0.77        1.23      0.14 o 
  -2   4  11        0.43        0.10      0.25 o 
  -1   4  11       31.98       29.07      0.82 o 
   0   4  11        1.80        2.43      0.37 o 
   1   4  11      242.00      222.25      3.57 o 
   2   4  11        2.93        3.67      0.23 o 
   3   4  11        6.88        7.41      0.35 o 
   4   4  11       52.92       52.12      1.30 o 
   5   4  11        9.72       10.61      1.00 o 
   6   4  11       54.84       54.70      1.46 o 
   7   4  11        3.82        3.72      0.40 o 
   8   4  11        0.10       -0.05      0.25 o 
   9   4  11        0.71        0.37      0.71 o 
  -5   5  11       17.36       18.20      0.49 o 
  -4   5  11        5.23        5.99      0.31 o 
  -3   5  11       25.33       31.10      0.96 o 
  -2   5  11       19.62       21.31      0.73 o 
  -1   5  11        5.22        4.86      0.39 o 
   0   5  11        2.33        3.21      0.37 o 
   1   5  11        1.75        1.26      0.22 o 
   2   5  11       57.36       50.56      1.13 o 
   3   5  11        9.40        7.79      0.38 o 
   4   5  11      116.48      114.90      2.45 o 
   5   5  11        0.09        0.17      0.19 o 
   6   5  11       25.73       24.58      0.86 o 
   7   5  11        1.48        1.21      0.31 o 
   8   5  11        2.50        2.59      0.34 o 
   9   5  11        1.18        0.57      0.32 o 
  -4   6  11        2.99        4.24      0.40 o 
  -3   6  11        5.10        9.25      1.28 o 
  -2   6  11        7.59       10.13      1.10 o 
  -1   6  11        0.63        1.81      0.56 o 
   0   6  11       17.87       15.13      0.60 o 
   1   6  11        9.28        9.07      0.47 o 
   2   6  11        0.69        0.74      0.25 o 
   3   6  11      148.87      143.85      2.91 o 
   4   6  11       24.30       24.21      0.76 o 
   5   6  11        6.26        4.44      0.57 o 
   6   6  11        0.69        0.29      0.22 o 
   7   6  11       12.79       11.78      0.62 o 
   8   6  11        2.47        2.66      0.41 o 
   9   6  11        0.16       -0.10      0.27 o 
  -3   7  11        2.10        2.20      0.21 o 
  -2   7  11        0.01        0.02      0.46 o 
  -1   7  11       12.49       14.00      0.53 o 
   0   7  11        3.89        4.41      0.32 o 
   1   7  11        0.57        0.85      0.27 o 
   2   7  11        5.40        5.38      0.31 o 
   3   7  11        1.59        0.79      0.19 o 
   4   7  11        0.16        0.01      0.20 o 
   5   7  11        0.75        0.72      0.51 o 
   6   7  11        2.49        2.25      0.33 o 
   7   7  11       12.82       13.74      0.68 o 
   8   7  11        2.89        3.55      0.45 o 
   9   7  11        0.30        0.23      0.28 o 
  -2   8  11        0.13        0.06      0.19 o 
  -1   8  11        0.00        0.10      0.13 o 
   0   8  11        3.22        2.13      0.24 o 
   1   8  11       14.97       15.90      0.53 o 
   2   8  11        0.26        0.17      0.16 o 
   3   8  11        0.50        0.50      0.19 o 
   4   8  11        6.50        6.54      0.44 o 
   5   8  11        3.94        4.44      0.40 o 
   6   8  11        0.24       -0.05      0.21 o 
   7   8  11       16.95       19.13      0.82 o 
   8   8  11       11.17       11.79      1.21 o 
   9   8  11       11.36       11.05      0.75 o 
   0   9  11       26.24       29.25      0.96 o 
   1   9  11        0.02        0.21      0.25 o 
   2   9  11        0.15        0.33      0.44 o 
   3   9  11       68.55       72.23      1.70 o 
   4   9  11       11.05       11.81      0.73 o 
   5   9  11       65.73       65.02      1.66 o 
   6   9  11        0.35        0.03      0.23 o 
   7   9  11        7.89        6.88      0.81 o 
   8   9  11        0.24       -0.01      0.28 o 
   2  10  11        0.01       -0.29      0.30 o 
   3  10  11        2.64        2.05      0.43 o 
   4  10  11        6.87        7.41      0.51 o 
   5  10  11        6.96        5.74      0.49 o 
   6  10  11        0.36        0.11      0.24 o 
   7  10  11        8.76        8.56      0.64 o 
  -3  -6  12        0.00        0.26      0.22 o 
  -2  -6  12        0.62        0.39      0.30 o 
  -1  -6  12        0.08       -0.04      0.27 o 
   0  -6  12        0.20        0.38      0.30 o 
  -5  -5  12        0.45        0.07      0.30 o 
  -4  -5  12        8.13        8.07      0.57 o 
  -3  -5  12        0.63        0.64      0.24 o 
  -2  -5  12        0.34       -0.01      0.22 o 
  -1  -5  12        0.06       -0.14      0.21 o 
   0  -5  12        1.69        1.84      0.35 o 
   1  -5  12        0.27        0.92      0.32 o 
   2  -5  12        1.65        2.09      0.69 o 
  -6  -4  12        0.09        0.07      0.24 o 
  -5  -4  12        1.51        1.67      0.34 o 
  -4  -4  12        4.36        3.91      0.34 o 
  -3  -4  12        0.95        1.39      0.25 o 
  -2  -4  12        0.93        0.53      0.36 o 
  -1  -4  12        0.69        0.82      0.24 o 
   0  -4  12        1.56        1.50      0.28 o 
   1  -4  12        0.00       -0.33      0.20 o 
   2  -4  12        0.19        0.40      0.29 o 
   3  -4  12        0.09        0.01      0.28 o 
   4  -4  12        0.08       -0.02      0.31 o 
  -6  -3  12        3.79        4.52      0.40 o 
  -5  -3  12        7.87        8.89      0.78 o 
  -4  -3  12        0.98        1.34      0.24 o 
  -3  -3  12        0.34        0.59      0.25 o 
  -2  -3  12        3.45        2.86      0.35 o 
  -1  -3  12        2.21        1.50      0.29 o 
   0  -3  12        2.17        1.78      0.26 o 
   1  -3  12        4.29        4.84      0.32 o 
   2  -3  12        1.56        1.28      0.24 o 
   3  -3  12        2.69        2.58      0.28 o 
   4  -3  12        0.17        0.07      0.38 o 
   5  -3  12        1.18        1.04      0.44 o 
  -6  -2  12        0.21        0.09      0.37 o 
  -5  -2  12        0.53        0.74      0.44 o 
  -4  -2  12        0.00        0.06      0.24 o 
  -3  -2  12        1.09        1.42      0.28 o 
  -2  -2  12       22.25       25.73      1.14 o 
  -1  -2  12       11.42       10.57      0.45 o 
   0  -2  12        0.78        0.74      0.27 o 
   1  -2  12        5.27        3.92      0.31 o 
   2  -2  12        0.02        0.03      0.17 o 
   3  -2  12        0.47        0.38      0.20 o 
   4  -2  12        0.59        0.66      0.33 o 
   5  -2  12        0.98        1.49      0.45 o 
   6  -2  12        3.70        4.32      0.60 o 
  -6  -1  12        5.66        5.95      0.37 o 
  -5  -1  12        0.06        0.34      0.25 o 
  -4  -1  12        4.93        4.93      0.35 o 
  -3  -1  12       38.19       35.81      1.13 o 
  -2  -1  12        5.26        5.01      0.32 o 
  -1  -1  12       20.98       21.68      0.60 o 
   0  -1  12       17.88       16.83      0.53 o 
   1  -1  12        1.05        0.97      0.23 o 
   2  -1  12       57.07       54.06      1.08 o 
   3  -1  12        0.16        0.28      0.24 o 
   4  -1  12        4.86        4.34      0.41 o 
   5  -1  12        1.47        2.13      0.32 o 
   6  -1  12        0.11       -0.10      0.35 o 
   7  -1  12        0.02        0.04      0.42 o 
  -6   0  12       13.07       14.57      0.54 o 
  -5   0  12        6.00        5.83      0.42 o 
  -4   0  12        0.17        0.02      0.16 o 
  -3   0  12        2.17        1.63      0.29 o 
  -2   0  12      103.69      101.87      1.88 o 
  -1   0  12       80.08       83.91      1.44 o 
   0   0  12       78.36       79.93      1.38 o 
   1   0  12        3.61        3.61      0.28 o 
   2   0  12       18.45       19.54      0.65 o 
   3   0  12        6.28        5.93      0.41 o 
   4   0  12       11.45       11.21      0.55 o 
   5   0  12        0.01        0.00      0.23 o 
   6   0  12        2.29        2.27      0.33 o 
   7   0  12        2.40        3.07      0.55 o 
  -6   1  12        2.70        2.55      0.35 o 
  -5   1  12       23.77       25.08      0.86 o 
  -4   1  12        0.11        0.12      0.20 o 
  -3   1  12        0.01       -0.05      0.15 o 
  -2   1  12        2.12        1.91      0.22 o 
  -1   1  12        0.19        0.41      0.18 o 
   0   1  12       19.91       17.02      0.53 o 
   1   1  12        2.94        2.49      0.23 o 
   2   1  12       53.32       52.54      1.15 o 
   3   1  12        4.14        4.88      0.37 o 
   4   1  12        0.34       -0.10      0.21 o 
   5   1  12        8.01        9.74      0.52 o 
   6   1  12        0.01        0.12      0.24 o 
   7   1  12        0.71        0.10      0.30 o 
   8   1  12        1.05        1.19      0.46 o 
  -6   2  12       12.69       12.98      0.51 o 
  -5   2  12       12.33       13.40      0.54 o 
  -4   2  12       16.59       20.01      0.71 o 
  -3   2  12        3.15        3.45      0.23 o 
  -2   2  12       21.38       22.37      0.56 o 
  -1   2  12        0.45        0.55      0.16 o 
   0   2  12       18.29       21.41      0.57 o 
   1   2  12       18.29       18.42      0.54 o 
   2   2  12        2.79        2.06      0.28 o 
   3   2  12        0.53        0.21      0.19 o 
   4   2  12       30.24       29.46      0.80 o 
   5   2  12       37.63       32.69      0.89 o 
   6   2  12        6.64        6.59      0.41 o 
   7   2  12        8.65        9.96      0.51 o 
   8   2  12        0.44        0.57      0.77 o 
  -5   3  12        0.08        0.02      0.13 o 
  -4   3  12        3.09        3.11      0.46 o 
  -3   3  12       22.00       22.89      0.50 o 
  -2   3  12        5.96        6.35      0.35 o 
  -1   3  12       10.74       10.32      0.45 o 
   0   3  12       14.16       11.75      0.37 o 
   1   3  12       42.56       43.04      0.89 o 
   2   3  12        5.91        6.67      0.36 o 
   3   3  12       14.01       14.24      0.60 o 
   4   3  12        2.62        3.63      0.31 o 
   5   3  12      144.85      143.26      2.58 o 
   6   3  12       53.42       48.75      1.41 o 
   7   3  12       13.16       14.28      0.65 o 
   8   3  12        4.27        3.82      0.54 o 
   9   3  12        0.12        0.08      0.79 o 
  -5   4  12        7.68       10.77      0.37 o 
  -4   4  12        5.65        5.29      0.32 o 
  -3   4  12        1.11        0.73      0.30 o 
  -2   4  12        0.04       -0.09      0.23 o 
  -1   4  12        6.28        6.60      0.32 o 
   0   4  12        4.05        3.18      0.26 o 
   1   4  12        9.67        7.22      0.34 o 
   2   4  12        9.11        8.58      0.35 o 
   3   4  12        0.00       -0.03      0.16 o 
   4   4  12       25.96       27.11      0.86 o 
   5   4  12        5.33        4.95      0.42 o 
   6   4  12       21.95       18.14      0.86 o 
   7   4  12        1.12        1.20      0.35 o 
   8   4  12        0.00       -0.11      0.28 o 
   9   4  12        3.24        3.46      0.88 o 
  -4   5  12       17.49       17.41      0.55 o 
  -3   5  12       26.18       27.89      2.01 o 
  -2   5  12       43.98       48.07      1.48 o 
   0   5  12        0.69        0.52      0.16 o 
   1   5  12      139.40      131.08      2.55 o 
   2   5  12        7.04        6.84      0.42 o 
   3   5  12       82.30       76.57      1.70 o 
   4   5  12        0.08       -0.17      0.16 o 
   5   5  12       15.55       15.92      0.65 o 
   6   5  12        0.76        0.52      0.26 o 
   7   5  12        3.85        3.46      0.49 o 
   8   5  12        0.03       -0.51      0.26 o 
   9   5  12        2.39        2.08      0.43 o 
  -3   6  12       10.76       13.15      1.32 o 
  -2   6  12       17.67       15.39      1.28 o 
  -1   6  12        2.21        1.61      0.54 o 
   0   6  12        2.27        2.24      0.23 o 
   1   6  12        6.18        8.33      0.30 o 
   2   6  12        0.00       -0.03      0.13 o 
   3   6  12        5.49        4.85      0.34 o 
   4   6  12        0.56        0.43      0.19 o 
   5   6  12       10.26        9.17      1.02 o 
   6   6  12        6.85        7.28      0.52 o 
   7   6  12        0.01       -0.22      0.25 o 
   8   6  12        3.93        4.60      0.51 o 
   9   6  12        0.70        0.18      0.30 o 
  -2   7  12        1.02        1.39      0.49 o 
  -1   7  12        2.04        2.01      0.59 o 
   0   7  12        0.97        0.91      0.20 o 
   1   7  12        4.72        4.79      0.33 o 
   2   7  12        0.25       -0.01      0.14 o 
   3   7  12        0.39        0.36      0.17 o 
   4   7  12        3.88        4.58      0.39 o 
   5   7  12        1.34        1.19      0.25 o 
   6   7  12        6.00        6.19      0.49 o 
   7   7  12       14.08       13.49      0.69 o 
   8   7  12        0.79        1.17      0.37 o 
  -1   8  12        5.62        8.31      0.33 o 
   0   8  12       14.73       16.66      0.51 o 
   1   8  12        0.00        0.20      0.15 o 
   2   8  12       13.09       12.71      0.49 o 
   3   8  12        0.74        0.85      0.21 o 
   4   8  12       48.82       53.98      1.38 o 
   5   8  12        8.58        9.71      0.72 o 
   6   8  12       15.81       16.15      0.72 o 
   7   8  12        0.12       -0.22      0.24 o 
   8   8  12        2.57        2.51      0.42 o 
   1   9  12        7.33        7.36      0.41 o 
   2   9  12       16.46       18.44      0.64 o 
   3   9  12        0.12        0.17      0.29 o 
   4   9  12        1.83        1.49      0.30 o 
   5   9  12        2.49        2.95      0.78 o 
   6   9  12        0.76        0.96      0.29 o 
   7   9  12       13.59       16.70      0.79 o 
   4  10  12        0.78        1.10      0.31 o 
  -2  -5  13        0.08        0.59      0.25 o 
  -1  -5  13        1.82        1.53      0.43 o 
   0  -5  13        0.98        0.87      0.34 o 
  -4  -4  13        0.46        0.23      0.28 o 
  -3  -4  13        2.97        3.12      0.35 o 
  -2  -4  13        0.21        0.85      0.29 o 
  -1  -4  13        0.25        0.42      0.28 o 
   0  -4  13        0.03       -0.33      0.20 o 
   1  -4  13        0.11        0.28      0.24 o 
   2  -4  13        1.92        1.55      0.36 o 
   3  -4  13        0.18        0.22      0.31 o 
  -5  -3  13        3.25        2.82      0.44 o 
  -4  -3  13        4.97        4.37      0.36 o 
  -3  -3  13        3.10        2.40      0.33 o 
  -2  -3  13        5.07        6.26      0.48 o 
  -1  -3  13        0.88        0.42      0.26 o 
   0  -3  13        4.73        4.60      0.37 o 
   1  -3  13        0.14        0.08      0.21 o 
   2  -3  13        3.46        2.65      0.30 o 
   3  -3  13        0.10        0.56      0.32 o 
   4  -3  13        0.07        0.18      0.39 o 
  -5  -2  13        1.43        1.42      0.36 o 
  -4  -2  13        0.35        0.59      0.36 o 
  -3  -2  13        0.03        0.21      0.29 o 
  -2  -2  13       33.22       31.05      1.08 o 
  -1  -2  13        2.65        2.54      0.28 o 
   0  -2  13        1.22        0.43      0.21 o 
   1  -2  13        3.64        3.32      0.32 o 
   2  -2  13        2.26        2.50      0.38 o 
   3  -2  13       21.79       22.97      1.41 o 
   4  -2  13        0.71        0.54      0.30 o 
   5  -2  13        3.86        3.03      0.76 o 
  -5  -1  13        0.43        0.30      0.27 o 
  -4  -1  13        1.55        1.92      0.25 o 
  -3  -1  13        9.84        9.42      0.59 o 
  -2  -1  13       23.07       22.63      0.64 o 
  -1  -1  13      103.36      101.34      1.80 o 
   0  -1  13        0.44       -0.23      0.18 o 
   1  -1  13        0.51        0.65      0.21 o 
   2  -1  13        6.00        5.26      0.42 o 
   3  -1  13        0.03       -0.24      0.22 o 
   4  -1  13        0.74        0.71      0.28 o 
   5  -1  13        0.97        0.78      0.29 o 
   6  -1  13        0.17        0.03      0.39 o 
  -5   0  13        7.41        8.84      0.51 o 
  -4   0  13        0.37        0.20      0.29 o 
  -3   0  13        0.01       -0.13      0.26 o 
  -2   0  13       22.23       18.57      0.59 o 
  -1   0  13       45.19       49.28      1.39 o 
   0   0  13        0.08       -0.05      0.17 o 
   1   0  13        4.16        5.03      0.33 o 
   2   0  13        0.47        0.19      0.23 o 
   3   0  13        8.69        9.66      0.53 o 
   4   0  13        0.80        1.11      0.30 o 
   5   0  13        0.27        0.34      0.27 o 
   6   0  13        1.46        1.46      0.31 o 
   7   0  13        0.00        0.07      0.41 o 
  -5   1  13        2.88        3.38      0.35 o 
  -4   1  13        0.44        0.62      0.25 o 
  -3   1  13        0.06        0.17      0.22 o 
  -2   1  13       50.74       55.06      1.15 o 
  -1   1  13        0.95        0.71      0.21 o 
   0   1  13        0.71        0.36      0.19 o 
   1   1  13        5.00        5.05      0.36 o 
   2   1  13        0.27        0.34      0.21 o 
   3   1  13        2.43        2.55      0.32 o 
   4   1  13       21.34       20.06      0.70 o 
   5   1  13        9.08       10.82      0.58 o 
   6   1  13        1.52        0.79      0.35 o 
   7   1  13        5.31        6.56      0.55 o 
  -5   2  13        0.89        0.96      0.23 o 
  -4   2  13        0.21       -0.15      0.17 o 
  -3   2  13        0.41        0.57      0.20 o 
  -2   2  13        6.54        7.44      0.34 o 
  -1   2  13        0.37        0.10      0.16 o 
   0   2  13        2.51        2.47      0.25 o 
   1   2  13       24.48       25.29      1.37 o 
   2   2  13        1.69        1.61      0.25 o 
   3   2  13       18.01       19.27      0.66 o 
   4   2  13       14.11       13.78      1.10 o 
   5   2  13       37.88       40.51      1.05 o 
   6   2  13        0.70        0.98      0.35 o 
   7   2  13        7.57        9.06      0.60 o 
   8   2  13        0.01       -0.12      0.77 o 
  -5   3  13        0.46        0.35      0.20 o 
  -4   3  13        4.80        6.47      0.38 o 
  -3   3  13        4.45        6.23      0.23 o 
  -2   3  13       14.35       16.87      0.45 o 
  -1   3  13        3.50        3.39      0.23 o 
   0   3  13       20.52       20.42      0.60 o 
   1   3  13        0.83        0.53      0.21 o 
   2   3  13       24.52       23.22      0.64 o 
   3   3  13        5.32        4.27      0.32 o 
   4   3  13        0.14        0.30      0.20 o 
   5   3  13       14.27       13.21      0.69 o 
   6   3  13        0.96        1.24      0.37 o 
   7   3  13        6.32        5.79      0.57 o 
   8   3  13        0.19        0.91      0.36 o 
  -4   4  13       14.00       17.41      1.00 o 
  -3   4  13       11.38       14.53      0.63 o 
  -2   4  13       26.34       33.13      0.88 o 
  -1   4  13        9.25       11.38      0.47 o 
   0   4  13        1.47        1.58      0.21 o 
   1   4  13       18.43       18.07      0.50 o 
   2   4  13       21.12       19.01      0.63 o 
   3   4  13       21.62       22.04      0.73 o 
   4   4  13        0.29        0.20      0.22 o 
   5   4  13        0.34        0.22      0.25 o 
   6   4  13        0.37        0.85      0.32 o 
   7   4  13        1.21        0.97      0.36 o 
   8   4  13        0.84        1.22      0.43 o 
  -3   5  13       26.86       27.79      1.12 o 
   0   5  13        0.77        0.58      0.20 o 
   1   5  13       15.76       15.31      0.48 o 
   2   5  13        4.92        4.54      0.31 o 
   3   5  13       60.16       60.34      1.43 o 
   4   5  13        1.90        2.00      0.29 o 
   5   5  13       22.23       21.76      0.81 o 
   6   5  13        0.94        0.82      0.30 o 
   7   5  13        3.73        4.63      0.50 o 
   8   5  13        2.12        1.18      0.39 o 
   0   6  13        0.28        0.09      0.15 o 
   1   6  13       13.62       14.00      0.43 o 
   2   6  13        1.62        1.56      0.28 o 
   3   6  13        2.45        3.14      0.29 o 
   4   6  13        3.50        3.49      0.39 o 
   5   6  13        9.10        8.13      0.63 o 
   6   6  13        5.94        5.30      0.55 o 
   7   6  13        1.73        1.44      0.37 o 
   8   6  13        6.57        6.04      0.59 o 
   0   7  13        0.51        0.44      0.18 o 
   1   7  13        0.68        0.06      0.13 o 
   2   7  13        3.88        3.35      0.45 o 
   3   7  13        2.50        2.50      0.35 o 
   4   7  13       11.18       10.99      0.61 o 
   5   7  13        0.29        0.67      0.24 o 
   6   7  13        2.62        1.96      0.34 o 
   7   7  13        0.71        0.83      0.49 o 
   8   7  13       13.19       14.96      0.80 o 
   0   8  13        0.34        0.35      0.16 o 
   1   8  13        7.56        8.39      0.46 o 
   2   8  13        1.28        1.19      0.39 o 
   3   8  13       11.25       12.12      0.53 o 
   4   8  13       29.34       32.96      1.31 o 
   5   8  13        0.31        0.40      0.23 o 
   6   8  13        6.02        5.59      0.50 o 
   7   8  13        1.68        1.52      0.35 o 
   2   9  13       43.07       42.93      1.12 o 
   3   9  13        0.26        0.19      0.23 o 
   4   9  13        1.65        0.99      0.49 o 
   5   9  13        8.71        8.90      0.57 o 
  -1  -4  14        0.01        0.23      0.28 o 
   0  -4  14        0.00        0.11      0.25 o 
  -3  -3  14        3.09        3.88      0.42 o 
  -2  -3  14        2.50        3.62      0.56 o 
  -1  -3  14        5.57        6.49      0.88 o 
   0  -3  14        0.69        0.67      0.30 o 
   1  -3  14        0.75        0.45      0.25 o 
   2  -3  14        1.41        0.96      0.29 o 
  -4  -2  14        8.95        8.81      0.52 o 
  -3  -2  14        0.27        0.56      0.28 o 
  -2  -2  14       50.38       52.01      2.33 o 
  -1  -2  14        1.73        1.87      0.29 o 
   0  -2  14        9.67       10.09      0.51 o 
   1  -2  14        2.29        1.71      0.28 o 
   2  -2  14        4.57        3.26      0.40 o 
   3  -2  14        2.26        2.75      0.36 o 
   4  -2  14        0.22        0.15      0.27 o 
  -4  -1  14        4.69        5.42      0.49 o 
  -3  -1  14        0.17        0.22      0.27 o 
  -2  -1  14        7.32        5.54      0.52 o 
  -1  -1  14        9.72       10.92      0.49 o 
   0  -1  14        7.34        6.66      0.41 o 
   1  -1  14        5.71        6.10      0.44 o 
   2  -1  14        0.08       -0.03      0.24 o 
   3  -1  14        0.17        0.06      0.26 o 
   4  -1  14        1.72        0.93      0.31 o 
   5  -1  14        0.23       -0.01      0.26 o 
  -4   0  14        0.03        0.01      0.25 o 
  -3   0  14        6.03        6.49      0.52 o 
  -2   0  14        2.18        2.23      0.28 o 
  -1   0  14        4.75        6.50      0.41 o 
   0   0  14        3.23        2.17      0.26 o 
   1   0  14        1.44        1.59      0.28 o 
   2   0  14        3.28        2.13      0.32 o 
   3   0  14        0.30       -0.08      0.24 o 
   4   0  14        0.42       -0.18      0.26 o 
   5   0  14       10.17       11.15      0.57 o 
   6   0  14        0.27        0.43      0.31 o 
  -4   1  14        4.53        2.85      1.16 o 
  -3   1  14        1.47        1.40      0.82 o 
  -2   1  14        0.04        0.19      0.24 o 
  -1   1  14        0.07        0.22      0.20 o 
   0   1  14        0.01       -0.12      0.19 o 
   1   1  14        4.33        3.88      0.34 o 
   2   1  14        6.61        5.43      0.51 o 
   3   1  14        0.17        0.17      0.24 o 
   4   1  14        0.43        0.46      0.26 o 
   5   1  14        4.66        3.85      0.80 o 
   6   1  14        3.13        2.72      0.36 o 
  -4   2  14        9.31        9.70      0.49 o 
  -3   2  14        8.91       10.12      0.41 o 
  -2   2  14        5.69        6.87      0.36 o 
  -1   2  14        3.12        3.81      0.29 o 
   0   2  14        2.00        2.72      0.28 o 
   1   2  14       20.37       21.19      0.65 o 
   2   2  14        3.41        4.32      0.35 o 
   3   2  14        3.45        3.25      0.34 o 
   4   2  14        4.18        2.44      0.33 o 
   5   2  14        1.65        2.31      0.34 o 
   6   2  14       50.67       50.09      1.55 o 
   7   2  14        1.55        0.59      0.42 o 
  -4   3  14        3.76        5.51      0.38 o 
  -3   3  14       14.27       15.19      0.42 o 
  -2   3  14        0.00       -0.03      0.15 o 
  -1   3  14        1.13        1.02      0.19 o 
   0   3  14        0.34        0.15      0.18 o 
   1   3  14        3.56        2.56      0.27 o 
   2   3  14       25.59       22.73      0.67 o 
   3   3  14        0.71        1.21      0.35 o 
   4   3  14        1.01        1.12      0.34 o 
   5   3  14        0.53        0.80      0.33 o 
   6   3  14        4.00        4.04      0.50 o 
   7   3  14        2.92        3.14      0.49 o 
  -3   4  14        8.03        9.54      0.44 o 
  -2   4  14        6.05        6.45      0.34 o 
  -1   4  14       19.81       21.11      0.52 o 
   0   4  14        1.96        1.68      0.29 o 
   1   4  14       21.53       19.05      0.62 o 
   2   4  14       32.20       30.28      0.88 o 
   3   4  14       12.08       12.28      0.90 o 
   4   4  14        0.40        0.60      0.25 o 
   5   4  14        6.43        6.39      0.52 o 
   6   4  14        1.78        1.70      0.38 o 
   7   4  14        3.37        3.75      0.50 o 
   0   5  14        0.34        0.35      0.14 o 
   1   5  14        0.79        0.45      0.26 o 
   2   5  14       11.80       12.80      0.51 o 
   3   5  14        9.90        8.17      0.46 o 
   4   5  14        1.56        1.74      0.30 o 
   5   5  14        1.75        1.83      0.34 o 
   6   5  14        0.70        0.67      0.31 o 
   7   5  14        1.30        0.85      0.37 o 
   0   6  14        3.24        3.82      0.32 o 
   1   6  14        0.64        0.68      0.25 o 
   2   6  14        0.03       -0.18      0.15 o 
   3   6  14        0.03        0.19      0.19 o 
   4   6  14        0.84        0.76      0.24 o 
   5   6  14        2.79        2.69      0.35 o 
   6   6  14        1.86        2.14      0.37 o 
   7   6  14        0.10       -0.18      0.30 o 
   0   7  14       36.88       41.54      1.30 o 
   1   7  14        0.00        0.30      0.15 o 
   2   7  14        5.66        4.76      0.33 o 
   3   7  14        9.45        9.14      0.47 o 
   4   7  14        2.96        2.62      0.40 o 
   5   7  14       40.34       40.58      1.45 o 
   6   7  14        2.53        2.19      0.37 o 
   2   8  14        5.31        6.19      0.39 o 
   3   8  14       17.25       16.87      0.64 o 
   4   8  14        3.68        3.78      0.37 o 
   5   8  14        5.99        4.74      0.44 o 
  -2  -2  15        0.09        0.42      0.30 o 
  -1  -2  15       16.72       15.54      0.80 o 
   0  -2  15        4.95        4.61      0.39 o 
   1  -2  15        0.47        0.80      0.35 o 
   2  -2  15        0.15        0.10      0.28 o 
  -3  -1  15        2.19        2.24      0.40 o 
  -2  -1  15        0.02        0.38      0.36 o 
  -1  -1  15        7.21        7.00      0.43 o 
   0  -1  15       13.10       16.13      0.65 o 
   1  -1  15        0.49        0.60      0.28 o 
   2  -1  15        0.00        0.15      0.26 o 
   3  -1  15        0.35        0.38      0.52 o 
  -3   0  15        0.45        0.55      0.56 o 
  -2   0  15        5.44        5.52      0.40 o 
  -1   0  15        2.02        2.05      0.30 o 
   0   0  15        0.09        0.26      0.25 o 
   1   0  15        0.08        0.30      0.28 o 
   2   0  15        0.52        0.26      0.25 o 
   3   0  15        0.00        0.06      0.26 o 
   4   0  15        4.45        3.33      0.42 o 
  -3   1  15       13.63       15.79      1.02 o 
  -2   1  15        5.56        5.11      0.50 o 
  -1   1  15        0.38        0.11      0.21 o 
   0   1  15        0.01       -0.28      0.37 o 
   1   1  15        0.85        0.57      0.32 o 
   2   1  15        8.01        6.40      0.46 o 
   3   1  15        0.65        0.79      0.28 o 
   4   1  15        5.13        4.44      0.43 o 
   5   1  15       13.35       12.24      0.66 o 
  -3   2  15        0.04        0.04      0.17 o 
  -2   2  15        0.65        0.50      0.20 o 
  -1   2  15        0.09        0.02      0.19 o 
   0   2  15        0.21        0.11      0.20 o 
   1   2  15        9.19        8.29      0.48 o 
   2   2  15        0.37        0.04      0.22 o 
   3   2  15        9.03        7.24      0.48 o 
   4   2  15        1.26        1.12      0.29 o 
   5   2  15        1.22        0.83      0.59 o 
   6   2  15        1.98        3.16      0.54 o 
  -2   3  15       21.31       24.84      0.66 o 
  -1   3  15        2.02        2.52      0.26 o 
   0   3  15        4.18        4.72      0.34 o 
   1   3  15        1.63        1.18      0.25 o 
   2   3  15        0.01        0.18      0.21 o 
   3   3  15        2.08        1.92      0.35 o 
   4   3  15        0.31        0.22      0.32 o 
   5   3  15        8.64        8.26      0.63 o 
   6   3  15        0.44        0.66      0.46 o 
  -2   4  15       14.11       15.97      0.79 o 
  -1   4  15       16.09       18.32      0.57 o 
   0   4  15        1.44        1.93      0.26 o 
   1   4  15        0.57        0.45      0.23 o 
   2   4  15        4.28        4.77      0.43 o 
   3   4  15        1.97        2.51      0.35 o 
   4   4  15        1.17        0.79      0.45 o 
   5   4  15        0.70        0.62      0.32 o 
   6   4  15        0.75        0.54      0.34 o 
  -1   5  15       15.75       15.76      0.66 o 
   0   5  15        1.82        1.97      0.23 o 
   1   5  15        6.55        7.40      0.41 o 
   2   5  15        0.08       -0.32      0.19 o 
   3   5  15        0.81        0.38      0.23 o 
   4   5  15        1.69        1.81      0.34 o 
   5   5  15        9.82        9.81      0.62 o 
   6   5  15        0.36        0.24      0.30 o 
   0   6  15        1.15        0.27      0.24 o 
   1   6  15        0.17       -0.02      0.16 o 
   2   6  15       13.45       12.81      0.53 o 
   3   6  15        0.14       -0.03      0.20 o 
   4   6  15        5.77        7.43      0.52 o 
   5   6  15       10.53        9.47      0.60 o 
   6   6  15        4.18        4.18      0.47 o 
   2   7  15       10.43       10.02      0.46 o 
   3   7  15        0.30        0.06      0.20 o 
   4   7  15        1.04        1.44      0.29 o 
   0   0  16        0.13       -0.39      0.23 o 
   1   0  16        0.00       -0.18      0.29 o 
   2   0  16        0.88        1.14      0.31 o 
  -1   1  16        0.35        0.45      0.24 o 
   0   1  16        1.22        1.20      0.28 o 
   1   1  16        1.93        2.12      0.32 o 
   2   1  16        7.78        7.61      0.91 o 
   3   1  16        0.00       -0.03      0.26 o 
  -1   2  16        5.79        6.77      0.42 o 
   0   2  16        0.04       -0.31      0.21 o 
   1   2  16        0.00       -0.18      0.22 o 
   2   2  16        5.73        4.38      0.40 o 
   3   2  16        2.43        2.91      0.37 o 
   4   2  16        0.02        0.20      0.34 o 
   0   3  16        8.52        9.38      0.66 o 
   1   3  16        0.33        0.13      0.31 o 
   2   3  16        4.75        5.07      0.70 o 
   3   3  16        2.24        1.73      0.74 o 
   4   3  16        0.04       -0.04      0.32 o 
   0   4  16        1.78        1.86      0.51 o 
   1   4  16        3.66        3.13      0.67 o 
   2   4  16        1.59        1.08      0.30 o 
   3   4  16        0.13       -0.07      0.25 o 
   4   4  16        0.48        0.22      0.29 o 
   1   5  16        3.88        3.07      0.32 o 
   2   5  16        0.02       -0.05      0.23 o 
   3   5  16        0.82        0.29      0.38 o 
   4   5  16        0.72        0.35      0.30 o 
                                                 
